# Supplementary material for: The impact of China’s clean energy market on the market connectivity of rare earth industrial chain
Source: PLoS One. 2026 Feb 23;21(2):e0342223. doi: 10.1371/journal.pone.0342223 (PMC12928468; doi:10.1371/journal.pone.0342223)
Supplement: S1 Text — S1 File. Supporting information 1. Dataset of rare earth prices from Wind Database (Shanghai Nonferrous Metals Network), including Praseodymium-Neodymium Oxide, Dysprosium Oxide, Neodymium Oxide, Praseodymium Oxide, Dysprosium Metal, Neodymium Metal, Praseodymium Metal, Pr-Nd Alloy, Dy-Fe Alloy, and Nd-Fe-B. S2 File. Supporting information 2. Dataset of clean energy market indices and economic uncertainty indices from CSI Index Website (www.csindex.com.cn) and Economic Policy Uncertainty Website (www.policyuncertainty.com), including New Energy Index, New Energy Vehicle Index, Wind Power Industry Index, Photovoltaic Industry Index, Geopolitical Risk Index, Economic Policy Uncertainty Index, and Trade Policy Uncertainty Index. (ZIP) [file pone.0342223.s001.zip]

Archive with 3 entries (2 files):
- Supporting information/
- Supporting information/Supporting information 1.xlsx
- Supporting information/Supporting information 2.xlsx
