# Supplementary material for: The impact of China’s clean energy market on the market connectivity of rare earth industrial chain
Source: PLoS One. 2026 Feb 23;21(2):e0342223. doi: 10.1371/journal.pone.0342223 (PMC12928468; doi:10.1371/journal.pone.0342223)
Supplement: S1 Text — S1 File. Supporting information 1. Dataset of rare earth prices from Wind Database (Shanghai Nonferrous Metals Network), including Praseodymium-Neodymium Oxide, Dysprosium Oxide, Neodymium Oxide, Praseodymium Oxide, Dysprosium Metal, Neodymium Metal, Praseodymium Metal, Pr-Nd Alloy, Dy-Fe Alloy, and Nd-Fe-B. S2 File. Supporting information 2. Dataset of clean energy market indices and economic uncertainty indices from CSI Index Website (www.csindex.com.cn) and Economic Policy Uncertainty Website (www.policyuncertainty.com), including New Energy Index, New Energy Vehicle Index, Wind Power Industry Index, Photovoltaic Industry Index, Geopolitical Risk Index, Economic Policy Uncertainty Index, and Trade Policy Uncertainty Index. (ZIP) [file pone.0342223.s001.zip › Supporting information/Supporting information 1.xlsx]

## Sheet: Raw data
TIME	Shanghai: Price: Praseodymium-Neodymium Oxide ((Nd2O3+Pr6O11)/TREO ≥75.0%)	Shanghai: Price: Dysprosium Oxide (99.5-99.9%)	Shanghai: Price: Neodymium Oxide (Nd2O3/TREO 99.0-99.9%)	Shanghai: Price: Praseodymium Oxide (Pr6O11/TREO 99.0-99.5%)	Shanghai: Price: Dysprosium Metal (≥99%)	Shanghai: Price: Neodymium Metal (Nd/TREM 99.0-99.9%)	Shanghai: Price: Praseodymium Metal (Pr/TREM 96.0-99.0%)	Shanghai: Price: Praseodymium-Neodymium Alloy (Pr ≥20-25%)	Shanghai: Price: Dysprosium-Iron Alloy (≥99.5%)	China: Market Price: Neodymium-Iron-Boron (35UH)
2013-03										322
2013-03										322
2013-03	305260	1965	344860	369340	3990	424730	444780	414120	2073880	322
2013-03										322
2013-03										322
2013-03										322
2013-03										322
2013-03	307570	1965	340800	367170	3990	424730	444780	416220	2073880	322
2013-03										322
2013-03										322
2013-03										322
2013-03										322
2013-03	307570	1965	324730	367170	3990	424730	444780	402140	2073880	322
2013-03										322
2013-03										322
2013-03										322
2013-03										322
2013-03	307570	1965	324730	367170	3990	424730	444780	402140	2073880	322
2013-04										322
2013-04	307570	1965	324730	367170	3990	424730	444780	402140	2073880
2013-04										308
2013-04										308
2013-04										308
2013-04										308
2013-04	294290	1835	324730	367170	3990	424730	444780	390320	1904510	308
2013-04										296
2013-04										296
2013-04										296
2013-04										296
2013-04	283430	1735	324730	367170	3990	424730	444780	383340	1824200
2013-04										296
2013-04										284
2013-04										284
2013-04										284
2013-04	282320	1715	324730	367170	3990	424730	444780	382170	1783800	284
2013-04										284
2013-04										284
2013-05										284
2013-05	282320	1655	324730	367170	3990	424730	444780	382170	1724100	284
2013-05										284
2013-05										284
2013-05										284
2013-05										270
2013-05	276380	1625	294760	367170	3990	424730	444780	370420	1693710	270
2013-05										270
2013-05										270
2013-05										270
2013-05										270
2013-05	272380	1595	274920	367170	3990	424730	444780	362230	1674530	258
2013-05										258
2013-05										258
2013-05										258
2013-05										258
2013-05	265753	1468.33	274920	367170	3990	424730	444780	355753	1.55745e+06	245
2013-05										245
2013-05										245
2013-05										245
2013-05										245
2013-05	259940	1125	258900	355840	3110	370800	438800	347290	1234480	245
2013-06										238
2013-06										238
2013-06										238
2013-06										238
2013-06	246790	1110	254860	348900	2190	337800	410890	335230	1199320	238
2013-06										238
2013-06										238
2013-06										238
2013-06	239850	1220	254860	344900	2140	334790	404920	329760	1199320	238
2013-06										238
2013-06										238
2013-06										260
2013-06	239850	1310	251880	344900	2140	334790	404920	324860	1250660	260
2013-06										260
2013-06										238
2013-06										238
2013-06										238
2013-06	269060	1450	255140	371330	2540	334790	413180	358090	1430660	238
2013-07										238
2013-07										238
2013-07										238
2013-07										238
2013-07	283080	1480	255140	383180	2620	334790	423220	360180	1476050	238
2013-07										238
2013-07										275
2013-07										275
2013-07										275
2013-07	287070	1545	257210	387180	2620	334790	425240	356910	1525320	275
2013-07										275
2013-07										275
2013-07										290
2013-07										290
2013-07	302160	1795	281240	410180	2620	356100	446220	386200	1866650	290
2013-07										290
2013-07										290
2013-07										290
2013-07										290
2013-07	328160	2340	318090	453200	2750	391220	487240	422110	2341950	290
2013-07										290
2013-07										290
2013-07										290
2013-08										355
2013-08	340200	2540	325070	471330	3060	399100	501110	433220	2582190	355
2013-08										355
2013-08										355
2013-08										355
2013-08										355
2013-08	340200	2260	335160	487390	3060	405090	517120	429760	2278860	355
2013-08										355
2013-08										355
2013-08										355
2013-08										361
2013-08	351100	2250	343270	523120	3080	411200	554130	449360	2268620	361
2013-08										361
2013-08										361
2013-08										361
2013-08										361
2013-08	369200	2530	355160	541320	3210	436270	580360	465110	2490640	361
2013-08										361
2013-08										361
2013-08										361
2013-08										361
2013-08	366730	2300	362200	561300	3210	446090	588130	467130	2309520	361
2013-09										361
2013-09										361
2013-09										361
2013-09										361
2013-09	358840	2230	363200	570170	3210	450330	600150	464900	2258230	361
2013-09										361
2013-09										361
2013-09										361
2013-09										361
2013-09	354730	2140	358910	570170	3210	450330	600150	463890	2159120	361
2013-09										361
2013-09										343
2013-09										343
2013-09	353927	2130	354930	570170	3210	450330	600150	456537	2149390
2013-09										343
2013-09										343
2013-09										343
2013-09										300
2013-09										300
2013-09	352400	2080	352300	570170	3210	445760	600150	452880	2149390	300
2013-09										300
2013-09										300
2013-10	352400	2080	352300	570170	3210	444910	600150	452390	2149390
2013-10										300
2013-10										300
2013-10										300
2013-10	352400	2005	352300	570170	3210	444910	600150	450235	2149390	300
2013-10										300
2013-10										300
2013-10										300
2013-10										300
2013-10										300
2013-10	352400	1940	352300	570170	3210	444910	600150	441780	2108410	300
2013-10										300
2013-10										300
2013-10										290
2013-10										290
2013-10	338930	1940	344930	570170	3210	444910	600150	439780	2098470	290
2013-10										290
2013-10										290
2013-10										290
2013-10										290
2013-11	331730	1840	344930	570170	3120	444910	600150	429800	2009520	290
2013-11										290
2013-11										290
2013-11										290
2013-11										290
2013-11	333160	1920	333860	570170	3120	436820	600150	427820	1968350	290
2013-11										290
2013-11										290
2013-11										290
2013-11										290
2013-11	335270	2020	329730	570170	3240	434780	600150	430220	2000860	290
2013-11										290
2013-11										290
2013-11										290
2013-11										290
2013-11	327730	2020	325860	570170	3110	430880	600150	425640	2000860	290
2013-11										290
2013-11										290
2013-11										290
2013-11										290
2013-11	319910	1823.33	319760	570170	2946.67	419880	600150	419900	2000860	290
2013-12										290
2013-12										290
2013-12										290
2013-12										290
2013-12	319910	1790	319760	570170	2860	419880	600150	417900	2000860	290
2013-12										290
2013-12										290
2013-12										290
2013-12										290
2013-12	318790	1780	319760	570170	2860	415880	600150	405410	2000860	290
2013-12										290
2013-12										290
2013-12										290
2013-12										290
2013-12	314860	1710	319760	570170	2860	414670	600150	394670	2000860	290
2013-12										290
2013-12										290
2013-12										272.5
2013-12										272.5
2013-12	310920	1695	311860	570170	2570	409920	784460	394670	1848770	272.5
2013-12										272.5
2013-12										272.5
2014-01										272.5
2014-01	309860	1680	309760	570170	2470	399910	810190	394670	1748980	272.5
2014-01										272.5
2014-01										272.5
2014-01										272.5
2014-01										272.5
2014-01	309860	1680	309760	568490	2470	399910	810190	391730	1748980	272.5
2014-01										272.5
2014-01										272.5
2014-01										272.5
2014-01										272.5
2014-01	309860	1680	307760	562680	2470	399910	810190	382390	1748980	272.5
2014-01										272.5
2014-01										272.5
2014-01										272.5
2014-01										272.5
2014-01	309860	1680	304930	559840	2470	399910	810190	382390	1748980	272.5
2014-01										272.5
2014-01										272.5
2014-01										272.5
2014-01										272.5
2014-01	309860	1680	304930	559840	2470	399910	810190	382390	1748980
2014-02										272.5
2014-02										272.5
2014-02										272.5
2014-02										272.5
2014-02										272.5
2014-02										272.5
2014-02	309860	1680	304930	559840	2470	399910	810190	389700	1790490	272.5
2014-02										278.5
2014-02										278.5
2014-02										278.5
2014-02										278.5
2014-02	309860	1765	304930	559840	2470	399910	810190	400300	1850520	278.5
2014-02										278.5
2014-02										288.5
2014-02										288.5
2014-02										288.5
2014-02	312140	1835	307160	565450	2470	406180	816340	406220	1861140	288.5
2014-03										288.5
2014-03										288.5
2014-03										288.5
2014-03										288.5
2014-03	328100	1835	319270	575280	2470	424120	825510	428330	1901140	288.5
2014-03										288.5
2014-03										288.5
2014-03										288.5
2014-03										288.5
2014-03	330100	1835	320140	575280	2470	425220	825510	430220	1901140	288.5
2014-03										288.5
2014-03										288.5
2014-03										288.5
2014-03										288.5
2014-03	330100	1735	320140	575280	2470	421640	825510	423910	1878590	279.5
2014-03										279.5
2014-03										279.5
2014-03										279.5
2014-03										279.5
2014-03	325800	1730	320140	575280	2470	419640	825510	419640	1808920	279.5
2014-03										279.5
2014-04										279.5
2014-04										279.5
2014-04										279.5
2014-04	316910	1595	314760	575280	2470	414800	819400	411880	1115070	279.5
2014-04										279.5
2014-04										279.5
2014-04										279.5
2014-04	320180	1730	320180	575280	2470	414800	819400	415090	1560100	279.5
2014-04										279.5
2014-04										279.5
2014-04										279.5
2014-04										279.5
2014-04	320180	1730	320180	575280	2470	414800	819400	415090	1750420	279.5
2014-04										279.5
2014-04										279.5
2014-04										279.5
2014-04										279.5
2014-04	320180	1614	314730	575280	2470	409730	819400	415090	1703160	279.5
2014-04										279.5
2014-04										279.5
2014-04										279.5
2014-05	320180	1595	314730	575280	2470	409730	819400	415090	1683500
2014-05										279.5
2014-05										279.5
2014-05										279.5
2014-05										279.5
2014-05										279.5
2014-05	324990	1575	320090	575280	2470	413110	819400	418330	1673680	279.5
2014-05										279.5
2014-05										279.5
2014-05										279.5
2014-05										279.5
2014-05	328710	1665	322240	575280	2470	415240	819400	420110	1695470	279.5
2014-05										279.5
2014-05										279.5
2014-05										279.5
2014-05										279.5
2014-05	327700	1675	323240	575280	2470	412780	819400	415880	1716080	279.5
2014-05										279.5
2014-05										279.5
2014-05										279.5
2014-05										279.5
2014-05	323910	1590	320820	575280	2470	411640	819400	414670	1668560	279.5
2014-06										279.5
2014-06										279.5
2014-06										279.5
2014-06	316180	1557.5	311160	575280	2470	405890	819400	411150	1646270	279.5
2014-06										279.5
2014-06										279.5
2014-06										267.5
2014-06										267.5
2014-06	314930	1547.5	309760	575280	2470	404670	819400	409700	1639660	259.5
2014-06										259.5
2014-06										259.5
2014-06										259.5
2014-06										259.5
2014-06	313920	1537.5	309760	575280	2470	404670	819400	408880	1639660	259.5
2014-06										254.5
2014-06										254.5
2014-06										254.5
2014-06										254.5
2014-06	306920	1456	303290	575280	2380	401700	819400	396780	1543920	254.5
2014-06										254.5
2014-07										254.5
2014-07										254.5
2014-07										254.5
2014-07	300840	1410	300260	575280	2220	399890	782600	394900	1503650	245.5
2014-07										245.5
2014-07										245.5
2014-07										245.5
2014-07										245.5
2014-07	299920	1368	299730	575280	2160	397900	724620	392920	1474280	245.5
2014-07										245.5
2014-07										245.5
2014-07										245.5
2014-07										245.5
2014-07	299920	1348	299730	572840	2090	385800	704850	390170	1474280	245.5
2014-07										245.5
2014-07										245.5
2014-07										245.5
2014-07										245.5
2014-07	300640	1487	296930	570360	2090	384700	673550	389820	1474280	245.5
2014-07										245.5
2014-07										245.5
2014-07										245.5
2014-07										245.5
2014-08	303680	1487	294840	569520	2090	384700	649490	391160	1474280	245.5
2014-08										245.5
2014-08										245.5
2014-08										245.5
2014-08										245.5
2014-08	309270	1497	294840	566830	2090	384700	649490	393580	1491110	245.5
2014-08										245.5
2014-08										245.5
2014-08										245.5
2014-08										245.5
2014-08	310090	1497	294840	561860	2090	384700	649490	395180	1500360	245.5
2014-08										245.5
2014-08										245.5
2014-08										245.5
2014-08										245.5
2014-08	310090	1497	289880	541850	2090	384700	649490	395180	1500360	245.5
2014-08										245.5
2014-08										245.5
2014-08										245.5
2014-08										245.5
2014-08	310090	1497	289880	529580	2090	384700	649490	395180	1500360	245.5
2014-09										245.5
2014-09										245.5
2014-09										245.5
2014-09										245.5
2014-09	308420	1383	289880	519890	2090	381780	649490	390760	1469180	245.5
2014-09										245.5
2014-09										245.5
2014-09										245.5
2014-09	304820	1363	289880	519890	2090	376140	642160	387795	1449140	243.5
2014-09										243.5
2014-09										243.5
2014-09										243.5
2014-09										243.5
2014-09	303820	1363	289880	519890	2040	373730	633520	385410	1449140	243.5
2014-09										238.5
2014-09										238.5
2014-09										238.5
2014-09										238.5
2014-09	301090	1363	286860	519890	1980	372260	624460	382860	1449140	238.5
2014-09										238.5
2014-09										238.5
2014-09										238.5
2014-10	300430	1363	284920	519890	1980	372260	624460	382300	1449140
2014-10										238.5
2014-10										233.5
2014-10	298380	1363	284920	513193	1980	372260	614490	377410	1449140	233.5
2014-10										233.5
2014-10										233.5
2014-10										233.5
2014-10										233.5
2014-10										233.5
2014-10	291090	1360	280320	497720	1980	366090	609840	372000	1424680	233.5
2014-10										233.5
2014-10										233.5
2014-10										233.5
2014-10										233.5
2014-10	285930	1330	273840	494740	1870	360660	609840	369240	1409690	233.5
2014-10										233.5
2014-10										233.5
2014-10										233.5
2014-10										233.5
2014-10	282190	1416	272440	481870	1740	355700	599830	366820	1409690	233.5
2014-11										233.5
2014-11										233.5
2014-11										233.5
2014-11										233.5
2014-11	277430	1442	272440	479670	1860	355700	599830	364160	1425760	233.5
2014-11										233.5
2014-11										233.5
2014-11										233.5
2014-11										233.5
2014-11	275440	1452	272440	474740	1700	354300	599830	361530	1448260	233.5
2014-11										233.5
2014-11										233.5
2014-11										233.5
2014-11										233.5
2014-11	272380	1459	266920	449800	1880	349340	581870	354760	1471820	233.5
2014-11	269790	1510	259940	429640	1920	344920	559700	352290	1475360	233.5
2014-11	272710	1515	262550	429640	1920	344920	549640	352290	1475360	233.5
2014-11	272710	1515	262550	419640	1920	344920	549640	352290	1475360	233.5
2014-11	275060	1515	265180	419640	1920	344920	549640	352290	1475360	233.5
2014-11	275060	1515	265180	419640	1920	344920	549640	352290	1475360	233.5
2014-12	275060	1535	265180	419640	2130	342290	549640	352290	1490440	233.5
2014-12	275060	1540	265180	419640	2130	342290	549640	352290	1535340	233.5
2014-12	275060	1540	265180	419640	2220	342290	549640	352290	1535340	233.5
2014-12	275060	1540	265180	419640	2220	342290	549640	352290	1535340	233.5
2014-12	275060	1550	265180	414670	2330	342290	534760	352290	1550450	237.5
2014-12	275060	1550	265180	414670	2330	342290	534760	352290	1550450	237.5
2014-12	277570	1560	267680	414670	2330	345270	534760	355180	1550450	237.5
2014-12	277570	1560	267680	414670	2330	345270	534760	355180	1550450	237.5
2014-12	277570	1560	267680	414670	2330	345270	534760	355180	1550450	237.5
2014-12	277570	1560	267680	414670	2330	345270	534760	355180	1570470	237.5
2014-12	277570	1560	267680	414670	2330	345270	534760	355180	1570470	237.5
2014-12	280070	1560	270060	414670	2330	345270	534760	359070	1570470	237.5
2014-12	280070	1560	270060	414670	2330	345270	534760	359070	1570470	237.5
2014-12	280070	1560	270060	414670	2330	345270	534760	359070	1570470	237.5
2014-12	280070	1560	270060	414670	2330	345270	534760	359070	1570470	237.5
2014-12	280070	1560	270060	414670	2330	345270	534760	359070	1570470	237.5
2014-12										237.5
2014-12	282580	1560	272640	399700	2330	350270	534760	360090	1558770	237.5
2014-12	282580	1560	272640	399700	2330	350270	534760	360090	1558770	237.5
2014-12	282580	1560	272640	399700	2330	350270	534760	360090	1558770	237.5
2014-12	282580	1560	272640	399700	2330	350270	534760	360090	1558770	237.5
2014-12	282580	1560	272640	399700	2330	350270	534760	360090	1558770	237.5
2014-12	282580	1510	272640	399700	2330	350270	534760	360090	1549680	237.5
2015-01										237.5
2015-01	282580	1500	272640	399700	2330	350270	534760	360090	1549680	237.5
2015-01	282580	1500	272640	399700	2330	353270	534760	361080	1549680	237.5
2015-01	282580	1500	272640	399700	2330	353270	534760	361080	1549680	237.5
2015-01	282580	1500	272640	399700	2330	353270	534760	361080	1549680	237.5
2015-01	279820	1490	272640	389780	2330	353270	534760	361080	1539220	237.5
2015-01	279820	1490	272640	389780	2330	353270	534760	361080	1539220	237.5
2015-01	279820	1490	272640	389780	2330	353270	534760	361080	1539220	237.5
2015-01	279820	1490	272640	389780	2330	353270	534760	361080	1539220	237.5
2015-01	282570	1490	277570	389780	2330	353270	534760	361080	1539220	237.5
2015-01	285240	1490	280160	389780	2330	354100	534760	362590	1539220	237.5
2015-01	286640	1550	280160	389780	2330	354100	534760	362590	1539220	237.5
2015-01	286640	1550	280160	389780	2330	354100	534760	362590	1539220	237.5
2015-01	286640	1550	280160	389780	2330	354100	534760	362590	1539220	237.5
2015-01	286640	1550	280160	389780	2330	354100	534760	362590	1539220	237.5
2015-01	286640	1565	280160	389780	2330	354100	534760	362590	1539220	237.5
2015-01	286640	1565	280160	389780	2330	354100	534760	362590	1539220	237.5
2015-01	289140	1635	286680	395240	2330	359240	545390	369080	1570960	237.5
2015-01	289140	1635	286680	395240	2330	359240	545390	369080	1570960	237.5
2015-01	291240	1695	292660	395240	2520	361140	545390	369080	1610420	237.5
2015-01	291240	1695	292660	395240	2660	363100	545390	371300	1610420	243.5
2015-02	297660	1715	297740	395240	2710	380100	545390	382770	1671170	243.5
2015-02	297660	1715	297740	395240	2710	380100	545390	382770	1671170	243.5
2015-02	300140	1735	297740	395240	2710	380100	545390	382770	1681350	243.5
2015-02	300140	1735	297740	395240	2710	380100	545390	382770	1681350	243.5
2015-02	300140	1735	297740	395240	2710	380100	545390	382770	1681350	243.5
2015-02	305180	1755	302770	395240	2710	387700	545390	387610	1700740	243.5
2015-02	307620	1790	307680	395240	2710	392610	545390	392830	1775460	243.5
2015-02	307620	1790	307680	395240	2710	392610	545390	392830	1775460	243.5
2015-02	307620	1790	307680	395240	2710	392610	545390	392830	1775460	243.5
2015-02	307620	1790	307680	395240	2710	392610	545390	392830	1775460	243.5
2015-02										243.5
2015-02										243.5
2015-02										243.5
2015-02	307620	1790	307680	395240	2710	392610	545390	392830	1775460	243.5
2015-02	307620	1790	307680	395240	2710	392610	545390	392830	1775460	243.5
2015-02	307620	1790	307680	395240	2710	392610	545390	392830	1775460	243.5
2015-02										243.5
2015-03	307620	1835	307680	397830	2840	392610	545390	392830	1825490	243.5
2015-03	312660	1835	307680	402860	2910	392610	545390	393740	1825490	243.5
2015-03	312660	1835	307680	402860	2910	392610	545390	393740	1875900	243.5
2015-03	313710	1835	312710	410180	2910	395270	545390	397700	1875900	243.5
2015-03	322680	1870	320180	415240	2910	407800	545390	410100	1900470	243.5
2015-03	322680	1930	322740	415240	2910	407800	545390	410100	1926020	243.5
2015-03	322680	1930	322740	415240	2910	407800	545390	410100	1926020	243.5
2015-03	322680	1930	322740	415240	2910	407800	545390	412600	1926020	243.5
2015-03	322680	1940	322740	415240	2920	407800	565140	412600	1926020	243.5
2015-03	322680	1940	322740	415240	2920	407800	565140	412600	1926020	243.5
2015-03	322680	1940	322740	415240	2920	407800	565140	412600	1926020	260
2015-03	317430	1830	317230	415240	2920	407800	565140	409730	1873650	260
2015-03	317430	1815	317230	415240	2920	407800	565140	407300	1848440	260
2015-03	314920	1815	312410	412280	2830	407800	565140	404670	1848440	260
2015-03	312340	1815	312410	412280	2780	407800	565140	402390	1824590	260
2015-03	312340	1815	312410	412280	2780	402390	565140	399670	1824590	260
2015-03	312340	1790	312410	412280	2720	402390	565140	399670	1809180	260
2015-03	312340	1760	312410	412280	2720	399640	565140	399670	1799160	260
2015-03	312340	1760	312410	412280	2720	399640	565140	394670	1799160	260
2015-03	309910	1760	312410	412280	2720	399640	565140	394670	1778860	260
2015-03	307360	1755	307290	404890	2720	399640	565140	393900	1778860	260
2015-03	307360	1755	307290	404890	2720	399640	565140	393900	1778860	260
2015-04	307360	1755	307290	404890	2720	399640	565140	393900	1778860	260
2015-04	302380	1665	302380	404890	2680	392410	565140	389780	1749120	260
2015-04	299920	1655	299930	404890	2680	389670	565140	389780	1723560	260
2015-04	299920	1655	299930	404890	2680	389670	565140	389780	1723560	245.5
2015-04	299920	1655	299930	404890	2680	389670	565140	389780	1723560	245.5
2015-04	294920	1635	294910	404890	2580	387340	549720	387390	1723560	245.5
2015-04	294920	1615	294910	399640	2520	384910	529850	384780	1723560	245.5
2015-04	294920	1615	294910	399640	2520	384910	509720	384780	1708530	260
2015-04	294920	1615	297710	394730	2520	384910	504580	384780	1708530	260
2015-04	294920	1615	297710	394730	2520	384910	504580	384780	1708530	260
2015-04	294920	1595	292260	392380	2520	384910	504580	384780	1708530	260
2015-04	294920	1595	297680	395270	2520	384910	504580	384780	1708530	260
2015-04	294920	1595	297680	395270	2520	384910	504580	384780	1708530	255
2015-04	294920	1595	297680	395270	2520	384910	504580	384780	1708530	255
2015-04	295560	1555	295430	395270	2520	383890	499760	383730	1699100	255
2015-04	295560	1555	295430	392260	2520	383890	499760	383730	1699100	255
2015-04	295560	1555	295430	392260	2520	383890	499760	383730	1699100	255
2015-04	295560	1555	295430	392260	2520	383890	499760	383730	1699100	255
2015-04	295560	1555	295430	392260	2520	383890	499760	383730	1699100	255
2015-04	293820	1555	292430	392260	2520	382890	499760	382800	1699100	255
2015-04	293820	1555	292430	392260	2520	382890	499760	382800	1699100	255
2015-05	293820	1555	292430	392260	2520	382890	499760	382800	1699100	255
2015-05	293820	1555	292430	392260	2520	382890	499760	382800	1699100	255
2015-05	293820	1555	292430	392260	2520	382890	499760	381170	1699100	255
2015-05	293820	1535	292430	392260	2520	379820	499760	379730	1674280	255
2015-05	293820	1535	292430	392260	2520	379820	499760	379730	1674280	255
2015-05	293820	1535	292430	392260	2520	379820	499760	379730	1674280	255
2015-05	293820	1535	292430	392260	2520	374900	499760	379730	1674280	255
2015-05	293820	1535	292430	392260	2520	374900	499760	379730	1674280	255
2015-05	293820	1535	292430	392260	2520	374900	499760	379730	1674280	255
2015-05	290860	1515	292430	387390	2520	369700	499760	377410	1638740	255
2015-05	290860	1515	292430	387390	2520	369700	499760	377410	1638740	255
2015-05	290860	1515	292430	387390	2520	364700	499760	377410	1638740	255
2015-05	288790	1515	292430	387390	2520	364700	499760	377410	1638740	255
2015-05	288790	1515	292430	387390	2520	364700	499760	372320	1638740	255
2015-05	288790	1515	292430	387390	2520	364700	499760	372320	1638740	250
2015-05	288790	1515	292430	387390	2520	364700	499760	372320	1638740	250
2015-05	286420	1505	292430	374820	2520	364700	499760	372320	1624140	250
2015-05	286420	1505	287360	374820	2520	363760	499760	372320	1624140	250
2015-05	286420	1505	287360	374820	2520	363760	499760	372320	1624140	250
2015-05	284290	1505	287360	374820	2210	363760	499760	367230	1614200	250
2015-06	284290	1505	287360	374820	2210	363760	499760	367230	1614200	250
2015-06	281290	1505	287360	374820	2210	363760	499760	367230	1614200	250
2015-06	277440	1505	282360	374820	2210	363760	499760	362280	1614200	250
2015-06	275420	1495	282360	372200	2160	363760	499760	362280	1614200	250
2015-06	272340	1495	282360	372200	2160	363760	499760	362280	1608920	250
2015-06	272340	1495	282360	372200	2160	363760	499760	362280	1608920	250
2015-06	272340	1495	282360	372200	2160	363760	499760	362280	1608920	250
2015-06	270920	1495	277430	372200	2160	363760	499760	357390	1589320	250
2015-06	270920	1475	277430	372200	2160	363760	499760	357390	1589320	250
2015-06	270920	1475	277430	367320	2160	363760	499760	352200	1589320	250
2015-06	270920	1475	277430	367320	2160	363760	499760	352200	1589320	250
2015-06	270920	1455	272430	367320	2160	363760	489670	349840	1589320	250
2015-06	267360	1445	272430	362230	2080	363760	489670	347230	1589320	250
2015-06	267360	1445	272430	362230	2080	363760	489670	347230	1589320	250
2015-06	267360	1425	267320	362230	2080	363760	489670	347230	1554550	250
2015-06	267360	1425	267320	362230	2080	363760	489670	347230	1554550	250
2015-06	264340	1425	265430	362230	2080	353840	489670	347230	1554550	226
2015-06	264340	1425	265430	362230	2080	348930	489670	347230	1529380	226
2015-06	262380	1425	262380	359400	2080	348930	489670	347230	1529380	226
2015-06	262380	1425	262380	359400	2080	348930	489670	345230	1529380	226
2015-06	262380	1425	262380	359400	2080	348930	489670	345230	1529380	226
2015-07	259930	1425	262380	359400	2080	348930	489670	345230	1529380	226
2015-07	259930	1425	262380	359400	1910	348930	489670	345230	1519320	226
2015-07	258820	1415	262380	354900	1910	348930	489670	337420	1458770	226
2015-07	254880	1415	260350	354900	1910	346790	489670	337420	1458770	226
2015-07	254880	1415	260350	354900	1910	346790	489670	333320	1458770	226
2015-07	253430	1415	256380	352260	1870	344790	489670	330340	1458770	226
2015-07	252320	1415	256380	352260	1870	344790	489670	328300	1444570	226
2015-07	252320	1415	256380	352260	1870	344790	489670	328300	1444570	226
2015-07	252320	1415	256380	352260	1870	344790	489670	328300	1444570	226
2015-07	252320	1380	256380	352260	1830	344790	489670	323730	1424040	226
2015-07	248360	1365	247430	342300	1830	343730	487670	318230	1424040	211
2015-07	244940	1365	247430	342300	1790	342400	487670	318230	1413920	211
2015-07	243430	1335	246400	337290	1790	342400	487670	318230	1413920	211
2015-07	243430	1295	246400	337290	1790	342400	487670	318230	1413920	211
2015-07	243430	1295	246400	337290	1790	342400	487670	318230	1413920	211
2015-07	243430	1295	246400	337290	1790	342400	487670	318230	1413920	211
2015-07	239290	1295	242320	337290	1790	342400	487670	308790	1413920	211
2015-07	239290	1295	242320	337290	1790	342400	487670	308790	1413920	220
2015-07	239290	1295	237380	337290	1790	342400	487670	308790	1413920	220
2015-07	239290	1265	237380	337290	1790	342400	487670	305820	1413920	220
2015-07	232350	1250	237380	324900	1740	337320	487670	302420	1334440	220
2015-07	232350	1250	237380	324900	1740	337320	487670	302420	1334440	220
2015-07	232350	1250	237380	324900	1740	337320	487670	302420	1334440	220
2015-08	232350	1250	237380	324900	1640	329900	479900	299820	1309070	220
2015-08	229950	1250	232440	324900	1640	322420	479900	299820	1299420	220
2015-08	229950	1250	232440	324900	1640	322420	479900	299820	1299420	220
2015-08	227450	1220	232440	324900	1610	322420	479900	299820	1279740	220
2015-08	227450	1195	232440	324900	1610	314820	479900	299820	1249260	230
2015-08	227450	1195	232440	324900	1610	314820	479900	297320	1249260	210
2015-08	227450	1195	230360	324900	1610	314820	479900	297320	1249260	210
2015-08	227450	1195	230360	324900	1610	314820	479900	297320	1249260	210
2015-08	226320	1195	227440	324900	1610	314820	479900	297320	1249260	210
2015-08	226320	1195	227440	324900	1610	307420	479900	297320	1249260	210
2015-08	226320	1195	227440	324900	1610	307420	479900	297320	1249260	210
2015-08	224400	1195	224400	304860	1610	307420	479900	297320	1286020	210
2015-08	224400	1195	224400	304860	1610	307420	479900	297320	1286020	210
2015-08	224400	1195	224400	304860	1610	307420	479900	297320	1286020	210
2015-08	224400	1195	224400	304860	1610	307420	479900	297320	1286020	210
2015-08	224400	1195	224400	304860	1610	307420	479900	297320	1286020	210
2015-08	224400	1195	224400	304860	1610	307420	479900	297320	1286020	210
2015-08	224400	1195	224400	304860	1610	307420	479900	297320	1286020	210
2015-08	224400	1195	224400	304860	1610	307420	479900	297320	1286020	210
2015-08	224400	1195	224400	304860	1610	307420	479900	297320	1286020	210
2015-08	224400	1195	224400	304860	1610	307420	479900	297320	1286020	210
2015-09	224400	1195	224400	304860	1610	307420	479900	297320	1279640	210
2015-09	224400	1195	224400	304860	1610	307420	479900	297320	1279640	210
2015-09										210
2015-09	226050	1195	224400	304860	1610	307420	479900	297320	1279640	210
2015-09	226050	1195	224400	304860	1610	307420	479900	297320	1279640	210
2015-09	226050	1195	224400	304860	1610	307420	479900	297320	1279640	210
2015-09	226050	1195	224400	304860	1610	307420	479900	297320	1279640	210
2015-09	226050	1195	224400	304860	1610	307420	479900	297320	1279640	210
2015-09	229680	1280	224400	304860	1730	307420	479900	297320	1279640	210
2015-09	229680	1280	224400	304860	1730	307420	479900	297320	1279640	210
2015-09	229680	1280	224400	304860	1730	307420	479900	297320	1279640	210
2015-09	230560	1300	224400	306080	1730	307420	479900	297320	1279640	210
2015-09	230560	1300	224400	306080	1730	307420	479900	298660	1279640	215
2015-09	230560	1300	224400	306080	1730	307420	479900	298660	1279640	215
2015-09	230560	1300	224400	306080	1730	307420	479900	298660	1279640	215
2015-09	232680	1300	229060	306080	1730	307420	479900	300240	1279640	215
2015-09	232680	1300	229060	306080	1730	307420	479900	300240	1279640	215
2015-09	234060	1300	230050	306080	1730	307420	479900	301660	1279640	215
2015-09	234060	1300	230050	306080	1730	307420	479900	301660	1279640	215
2015-09	236100	1300	230050	306080	1730	307420	479900	302680	1279640	215
2015-09	237600	1300	232550	306080	1730	307420	479900	302680	1279640
2015-10	237600	1300	232550	306080	1730	307420	479900	302680	1279640	215
2015-10	237600	1300	232550	306080	1730	307420	479900	302680	1279640	215
2015-10										215
2015-10	237600	1300	232550	306080	1730	307420	479900	302680	1279640	215
2015-10	242600	1315	240180	312680	1730	310060	479900	312580	1311110	215
2015-10	242600	1315	240180	312680	1730	310060	479900	312580	1311110	215
2015-10	247560	1350	242680	312680	1735	311680	479900	317590	1330900	215
2015-10	247560	1350	242680	312680	1735	311680	479900	317590	1340960	215
2015-10	247560	1350	242680	312680	1735	311680	479900	317590	1340960	215
2015-10	252600	1370	247640	315160	1735	312620	479900	330240	1340960	215
2015-10	268560	1410	257570	320180	1735	310840	479900	335240	1390580	215
2015-10	268560	1410	257570	320180	1735	310840	479900	335240	1390580	215
2015-10	268560	1410	257570	320180	1735	310840	479900	335240	1390580	215
2015-10	262320	1325	257570	314760	1735	315210	479900	335240	1390580	215
2015-10	262320	1315	257570	314760	1735	315210	479900	335240	1390580	215
2015-10	257360	1315	257570	314760	1735	312410	479900	335240	1390580	215
2015-10	257360	1315	257570	314760	1735	312410	479900	335240	1390580	215
2015-10	257360	1295	257570	314760	1735	312410	479900	332430	1363920	215
2015-11	252380	1290	252320	314760	1735	312410	479900	329430	1354220	215
2015-11	252380	1290	252320	314760	1735	312410	479900	327410	1354220	215
2015-11	252380	1290	252320	314760	1735	312410	479900	327410	1354220	215
2015-11	252380	1290	252320	314760	1735	312410	479900	327410	1354220	215
2015-11	252380	1290	252320	314760	1735	312410	479900	327410	1354220	215
2015-11	252380	1290	249790	309730	1735	312410	479900	327410	1354220	215
2015-11	254060	1290	249790	309730	1735	312410	479900	329300	1354220	215
2015-11	257180	1290	249790	309730	1780	312410	479900	331070	1365300	215
2015-11	262560	1360	249790	309730	1780	312410	479900	332590	1375870	215
2015-11	262560	1360	249790	309730	1780	312410	479900	332590	1375870	215
2015-11	262560	1360	249790	309730	1780	312410	479900	332590	1375870	215
2015-11	263620	1375	249790	309730	1780	312410	479900	335240	1380660	215
2015-11	263620	1375	249790	309730	1780	312410	479900	335240	1380660	215
2015-11	263620	1375	249790	309730	1780	312410	479900	335240	1380660	215
2015-11	263620	1375	249790	309730	1780	312410	479900	335240	1380660	215
2015-11	263620	1375	249790	309730	1780	312410	479900	335240	1380660	215
2015-11	263620	1395	249790	309730	1780	312410	479900	335240	1380660	215
2015-11	266680	1415	249790	309730	1780	312410	479900	337740	1401080	215
2015-11	266680	1415	255120	309730	1780	312410	479900	337740	1416170	215
2015-11	266680	1415	260060	309730	1780	312410	479900	341140	1416170	215
2015-11	266680	1415	260060	309730	1780	312410	479900	341140	1416170	215
2015-12	266680	1415	260060	309730	1780	312410	479900	341140	1416170	215
2015-12	266680	1415	260060	309730	1780	312410	479900	341140	1416170	215
2015-12	266680	1415	260060	309730	1895	312410	459670	336230	1394600	215
2015-12	266680	1415	260060	309730	1895	312410	459670	336230	1394600	215
2015-12	266680	1415	260060	309730	1895	312410	459670	336230	1394600	215
2015-12	266680	1415	260060	309730	1895	312410	459670	336230	1394600	215
2015-12	266680	1415	260060	309730	1895	312410	459670	336230	1394600	215
2015-12	263440	1305	260060	309730	1895	312410	459670	336230	1359100	215
2015-12	263440	1305	260060	309730	1895	312410	459670	339080	1390640	215
2015-12	263440	1295	260060	309730	1770	312410	459670	336910	1390640	215
2015-12	263440	1295	260060	309730	1770	312410	459670	336910	1390640	215
2015-12	263440	1295	260060	309730	1770	312410	459670	336910	1390640	215
2015-12	263440	1295	260060	309730	1770	312410	459670	336910	1390640	215
2015-12	263440	1295	260060	309730	1770	312410	459670	336910	1390640	215
2015-12	263440	1280	260060	309730	1770	312410	459670	335730	1378770	215
2015-12	263440	1280	260060	309730	1770	312410	459670	335730	1378770	215
2015-12	260950	1270	260060	309730	1770	312410	459670	334730	1378770	215
2015-12	260950	1270	260060	309730	1770	312410	459670	334730	1368800	215
2015-12	260950	1270	255820	307340	1770	312410	459670	334730	1368800	215
2015-12	260950	1375	255820	311680	1885	315180	459670	334730	1380360	215
2015-12	259820	1375	255820	311680	1885	315180	459670	334730	1380360	215
2015-12	259820	1375	255820	311680	1885	315180	459670	334730	1380360	215
2015-12	259820	1375	255820	311680	1885	315180	459670	334730	1380360	215
2016-01	259820	1375	255820	311680	1885	315180	459670	334730	1380360	215
2016-01	259820	1310	255820	311680	1755	315180	459670	334730	1358920	215
2016-01	259820	1310	255820	311680	1755	315180	459670	334730	1358920	215
2016-01	259320	1300	255820	307410	1755	315180	459670	333730	1349160	215
2016-01	259320	1300	255820	307410	1755	315180	459670	333730	1349160	215
2016-01	259320	1300	255820	307410	1755	315180	459670	333730	1349160	215
2016-01	259320	1300	255820	307410	1755	315180	459670	333730	1349160	215
2016-01	259320	1300	255820	302420	1755	315180	459670	333730	1349160	215
2016-01	259320	1300	255820	302420	1755	315180	459670	333730	1349160	215
2016-01	259320	1300	255820	302420	1755	315180	459670	333730	1349160	215
2016-01	259320	1300	255820	302420	1755	315180	459670	333730	1349160	215
2016-01	261620	1300	255820	307580	1755	315180	459670	333730	1349160	215
2016-01	261620	1300	255820	307580	1755	315180	459670	335640	1349160	215
2016-01	261620	1300	255820	307580	1755	315180	459670	335640	1349160	215
2016-01	261620	1300	255820	307580	1755	315180	459670	335640	1339730	215
2016-01	261620	1300	255820	307580	1755	315180	459670	335640	1339730	215
2016-01	261620	1300	255820	307580	1755	315180	459670	335640	1339730	215
2016-01	261620	1265	257560	307580	1755	315180	459670	335640	1329040	215
2016-01	261620	1265	257560	307580	1755	315180	459670	335640	1329040	215
2016-01	261620	1265	257560	307580	1755	315180	459670	335640	1329040	215
2016-02	261620	1265	257560	307580	1755	315180	459670	335640	1329040	215
2016-02	261620	1265	257560	307580	1755	315180	459670	335640	1329040	215
2016-02	261620	1265	257560	307580	1755	315180	459670	335640	1329040	215
2016-02										215
2016-02										215
2016-02										215
2016-02	261620	1265	257560	302420	1755	315180	459670	335640	1314380	215
2016-02	261620	1265	257560	302420	1755	315180	459670	335640	1314380	215
2016-02	261620	1265	257560	302420	1755	315180	459670	335640	1314380	215
2016-02	261620	1265	257560	302420	1755	315180	459670	335640	1314380	215
2016-02	261620	1265	257560	302420	1755	315180	459670	335640	1314380	215
2016-02	261620	1265	257560	302420	1755	315180	459670	335640	1314380	215
2016-02	261620	1265	257560	302420	1755	315180	459670	335640	1314380	215
2016-02	261620	1265	257560	302420	1755	315180	459670	335640	1314380	215
2016-02	261620	1265	257560	302420	1755	315180	459670	335640	1314380	215
2016-02	261620	1265	257560	302420	1755	315180	459670	335640	1314380	215
2016-02	258880	1225	257560	302420	1755	315180	459670	333920	1314380	215
2016-03	258880	1225	257560	302420	1680	315180	459670	333920	1314380	215
2016-03	258880	1225	257560	302420	1680	315180	459670	336070	1314380	215
2016-03	258880	1225	257560	302420	1680	315180	459670	336070	1314380	215
2016-03	258880	1225	257560	302420	1680	315180	459670	336070	1314380	215
2016-03	258880	1190	257560	302420	1680	315180	459670	336070	1274220	215
2016-03	258880	1190	257560	302420	1680	315180	459670	336070	1274220	215
2016-03	258880	1190	257560	302420	1680	315180	459670	336070	1274220	215
2016-03	258880	1175	257560	302420	1680	315180	459670	335400	1249480	215
2016-03	258880	1175	257560	302420	1680	315180	459670	335400	1249480	215
2016-03	258880	1175	257560	302420	1680	315180	459670	335400	1249480	215
2016-03	258880	1175	257560	302420	1680	315180	459670	335400	1249480	215
2016-03	258880	1175	257560	302420	1615	315180	459670	335400	1234190	215
2016-03	258880	1175	257560	302420	1615	315180	459670	335400	1234190	215
2016-03	258880	1175	257560	302420	1615	315180	459670	335400	1234190	215
2016-03	258880	1165	257560	302420	1615	315180	459670	335400	1234190	215
2016-03	258880	1165	257560	302420	1615	315180	459670	332410	1234190	215
2016-03	258880	1145	257560	302420	1615	315180	459670	332410	1234190	215
2016-03	258880	1145	257560	302420	1615	315180	459670	332410	1234190	215
2016-03	258880	1145	257560	302420	1615	315180	459670	332410	1234190	215
2016-03	258880	1145	257560	302420	1615	315180	459670	332410	1234190	215
2016-03	258880	1145	257560	302420	1615	315180	459670	332410	1234190	215
2016-03	258880	1145	257560	302420	1615	315180	459670	332410	1234190	215
2016-03	258880	1145	257560	302420	1615	315180	459670	332410	1234190	215
2016-04	258880	1145	257560	302420	1615	315180	459670	332410	1229660	215
2016-04	260140	1145	254790	302420	1615	315180	459670	332410	1229660	215
2016-04	260140	1145	254790	302420	1615	315180	459670	332410	1229660	215
2016-04	260140	1145	254790	302420	1615	315180	459670	332410	1229660	215
2016-04	260140	1145	254790	302420	1615	315180	459670	332410	1229660	215
2016-04	258860	1145	254790	302420	1615	315180	459670	331230	1224680	215
2016-04	258860	1145	254790	302420	1615	315180	459670	331230	1224680	215
2016-04	258860	1145	254790	302420	1615	315180	459670	331230	1224680	215
2016-04	258860	1145	254790	302420	1615	315180	459670	331230	1221840	215
2016-04	258860	1145	254790	302420	1615	315180	459670	331230	1221840	215
2016-04	258860	1145	254790	302420	1615	315180	459670	331230	1221840	215
2016-04	258860	1145	254790	302420	1615	315180	459670	331230	1221840	215
2016-04	258860	1145	254790	302420	1615	315180	459670	331230	1221840	215
2016-04	258860	1230	254790	302420	1615	315180	459670	336770	1240300	215
2016-04	258860	1230	254790	302420	1615	315180	459670	336770	1240300	215
2016-04	258860	1235	254790	302420	1615	315180	459670	336770	1240300	215
2016-04	258860	1235	254790	302420	1615	315180	459670	336770	1240300	215
2016-04	258860	1235	254790	302420	1615	315180	459670	336770	1240300	215
2016-04	264120	1280	258070	302420	1615	315180	459670	336770	1270540	215
2016-04	264120	1280	258070	302420	1615	315180	459670	336770	1270540	215
2016-05	264120	1280	258070	302420	1615	315180	459670	336770	1270540	215
2016-05	266640	1320	260680	303140	1615	326180	459670	341580	1290350	215
2016-05	266640	1340	260680	310160	1840	327700	459670	341580	1290350	215
2016-05	266640	1340	260680	310160	1840	327700	459670	341580	1290350	215
2016-05	266640	1340	260680	310160	1840	327700	459670	341580	1290350	220
2016-05	269180	1355	261650	310160	1840	336300	459670	344180	1360620	220
2016-05	269180	1355	264120	310160	1955	337590	459670	344180	1360620	220
2016-05	269180	1355	264120	310160	1955	339210	459670	345770	1360620	220
2016-05	272680	1355	267580	320140	2045	339210	459670	347680	1360620	220
2016-05	272680	1355	267580	320140	2045	339210	459670	347680	1360620	220
2016-05	267430	1355	267580	320140	2045	339210	459670	342320	1360620	220
2016-05	267430	1355	267580	320140	2045	339210	459670	342320	1360620	220
2016-05	267430	1355	267580	320140	2045	337730	459670	342320	1348830	220
2016-05	267430	1355	267580	320140	2045	337730	459670	342320	1348830	220
2016-05	267430	1355	267580	320140	2045	337730	459670	342320	1348830	220
2016-05	267430	1355	267580	320140	2045	337730	459670	342320	1348830	220
2016-05	267430	1355	267580	320140	2045	337730	459670	342320	1348830	220
2016-05	267430	1255	267580	320140	1970	337730	459670	342320	1348830	220
2016-05	267430	1255	267580	320140	1970	337730	459670	342320	1348830	220
2016-05	267430	1255	267580	320140	1970	337730	459670	342320	1348830	220
2016-05	267430	1255	267580	320140	1970	337730	459670	342320	1329420	220
2016-06	267430	1255	267580	320140	1970	337730	459670	342320	1329420	220
2016-06	267430	1255	267580	320140	1970	337730	459670	342320	1329420	220
2016-06	267430	1255	267580	320140	1970	337730	459670	342320	1329420	220
2016-06	267430	1255	267580	320140	1970	337730	459670	342320	1329420	220
2016-06	267430	1255	267580	320140	1970	337730	459670	342320	1329420	220
2016-06	267430	1255	267580	320140	1970	337730	459670	342320	1329420	220
2016-06										220
2016-06	267430	1255	267580	320140	1970	337730	459670	342320	1329420	220
2016-06	267430	1255	267580	320140	1970	337730	459670	339420	1289650	220
2016-06	267430	1255	265360	320140	1970	337730	459670	339420	1289650	220
2016-06	267430	1255	265360	320140	1970	337730	459670	339420	1289650	220
2016-06	267430	1255	265360	320140	1970	337730	459670	339420	1289650	220
2016-06	267430	1255	265360	320140	1940	337730	459670	339420	1289650	220
2016-06	264290	1225	262260	312410	1795	335360	459670	337840	1269730	220
2016-06	264290	1225	262260	312410	1795	335360	459670	337840	1269730	220
2016-06	264290	1225	262260	312410	1795	335360	459670	337840	1269730	220
2016-06	264290	1210	262260	312410	1730	334320	459670	335840	1269730	220
2016-06	263940	1210	262260	312410	1730	334320	459670	335840	1269730	220
2016-06	263940	1210	262260	312410	1730	334320	459670	335840	1269730	220
2016-06	263940	1210	262260	312410	1730	332260	459670	332840	1269730	220
2016-06	263940	1210	262260	312410	1730	334660	459670	336270	1269730	220
2016-07	263940	1200	260380	312410	1730	332260	459670	332820	1259300	220
2016-07	259820	1190	260380	312410	1630	332260	459670	331820	1244660	220
2016-07	259820	1190	260380	312410	1630	332260	459670	331820	1244660	220
2016-07	259820	1190	260380	312410	1630	332260	459670	331820	1244660	220
2016-07	259820	1190	260380	312410	1630	332260	459670	331820	1244660	220
2016-07	259820	1190	260380	312410	1630	332260	459670	331820	1244660	220
2016-07	256430	1160	255440	304730	1630	327360	459670	328910	1219750	220
2016-07	256430	1160	255440	304730	1630	327360	459670	328910	1219750	220
2016-07	256430	1160	253940	304730	1630	327360	459670	327410	1219750	220
2016-07	255850	1160	253940	304730	1630	327360	459670	326340	1219750	220
2016-07	255850	1160	253940	304730	1630	327360	459670	326340	1219750	220
2016-07	255850	1160	253940	304730	1710	326230	459670	325730	1240360	220
2016-07	255850	1160	253940	304730	1710	326230	459670	325730	1240360	220
2016-07	255850	1160	253940	304730	1710	326230	459670	325730	1240360	220
2016-07	255850	1250	253940	304730	1710	326230	459670	325730	1240360	220
2016-07	255850	1250	253940	304730	1710	326230	459670	325730	1240360	220
2016-07	253880	1250	253940	304730	1710	324840	459670	323840	1240360	220
2016-07	253880	1250	253940	304730	1710	324840	459670	323840	1240360	220
2016-07	252380	1250	253940	304730	1710	322410	459670	322260	1240360	220
2016-07	252380	1250	253940	304730	1710	322410	459670	322260	1240360	220
2016-07	252380	1250	253940	304730	1710	322410	459670	322260	1240360	220
2016-08	252380	1250	253940	304730	1710	322410	459670	322260	1240360	220
2016-08	251440	1250	253940	304730	1710	322410	459670	321360	1240360	220
2016-08	251440	1250	253940	304730	1710	322410	459670	321360	1240360	220
2016-08	251440	1250	253940	304730	1710	322410	459670	321360	1240360	220
2016-08	251440	1250	253940	304730	1710	322410	459670	321360	1240360	220
2016-08	252140	1260	253940	304730	1710	322410	459670	321360	1240360	220
2016-08	252140	1260	253940	304730	1710	322410	459670	321360	1240360	220
2016-08	252140	1260	253940	304730	1710	322410	459670	321360	1240360	220
2016-08	252140	1260	253940	304730	1710	322410	459670	321360	1240360	220
2016-08	252140	1260	253940	312590	1710	322410	459670	321360	1240360	220
2016-08	252140	1260	253940	312590	1710	322410	459670	321360	1250620	220
2016-08	252140	1260	253940	312590	1710	322410	459670	321360	1250620	220
2016-08	252140	1260	253940	312590	1710	322410	459670	321360	1250620	220
2016-08	250360	1260	253940	312590	1710	322410	459670	321360	1250620	220
2016-08	250360	1260	253940	312590	1710	322410	459670	321360	1250620	220
2016-08	250360	1260	253940	312590	1710	322410	459670	321360	1250620	220
2016-08	250360	1260	253940	312590	1710	318840	459670	320290	1250620	220
2016-08	250360	1260	253940	312590	1710	318840	459670	320290	1250620	220
2016-08	248900	1260	253940	312590	1710	318840	459670	319920	1250620	220
2016-08										220
2016-08	248900	1260	253940	312590	1710	318840	459670	319920	1250620	220
2016-08	248900	1260	253940	312590	1710	318840	459670	319920	1250620	220
2016-08	248900	1260	253940	312590	1710	318840	459670	319920	1250620	220
2016-09	248900	1260	253940	312590	1710	318840	459670	319920	1250620	220
2016-09	248900	1205	253940	312590	1710	318840	459670	319920	1250620	220
2016-09	247790	1205	253940	315590	1710	318840	459670	318930	1250620	220
2016-09	247790	1205	253940	315590	1710	318840	459670	318930	1250620	220
2016-09	247790	1205	253940	315590	1710	318840	459670	318930	1250620	220
2016-09	247790	1205	253940	315590	1710	318840	459670	318930	1250620	220
2016-09	247790	1205	253940	313730	1710	318260	459670	317820	1250620	220
2016-09	247790	1205	253940	313730	1640	318260	459670	317820	1244680	220
2016-09	247790	1205	253940	313730	1640	318260	459670	317820	1244680	220
2016-09	247790	1205	253940	313730	1640	318260	459670	317820	1244680	220
2016-09										220
2016-09	247790	1205	253940	313730	1640	318260	459670	317820	1244680	220
2016-09	246940	1205	253940	313730	1640	318260	459670	316910	1244680	220
2016-09	246940	1205	253940	313730	1640	318260	459670	316910	1244680	220
2016-09	246940	1205	253940	313730	1640	318260	459670	316910	1244680	220
2016-09	246940	1205	253940	313730	1640	318260	459670	316910	1244680	220
2016-09	245950	1205	253940	313730	1640	316360	459670	314340	1244680	220
2016-09	245950	1205	253940	313730	1640	316360	459670	314340	1244680	220
2016-09	245950	1205	253940	313730	1640	316360	459670	314340	1244680	220
2016-09	245950	1205	253940	313730	1640	316360	459670	314340	1244680	220
2016-09	245950	1205	253940	313730	1640	316360	459670	314340	1244680	220
2016-10										220
2016-10										220
2016-10	245950	1205	253940	313730	1640	316360	459670	314340	1244680	220
2016-10	245950	1205	253940	313730	1640	316360	459670	314340	1244680	220
2016-10	245950	1205	253940	313730	1640	316360	459670	314340	1244680	220
2016-10	244820	1170	253940	312340	1640	316360	459670	313820	1234220	220
2016-10	244820	1170	253940	312340	1640	316360	459670	313820	1234220	220
2016-10	244440	1170	253940	312340	1640	316360	459670	313820	1234220	220
2016-10	244440	1170	253940	312340	1640	316360	459670	313820	1234220	220
2016-10	244440	1170	253940	312340	1640	316360	459670	313820	1234220	220
2016-10	244440	1170	253940	312340	1640	316360	459670	313820	1234220	220
2016-10	244440	1170	253940	312340	1640	316360	459670	313820	1234220	220
2016-10	245150	1145	253940	312340	1640	316360	459670	315180	1234220	220
2016-10	245150	1145	253940	312340	1640	316360	459670	315180	1234220	220
2016-10										220
2016-10	245150	1145	253940	312340	1640	316360	459670	315180	1234220	220
2016-10	246120	1145	253940	312340	1640	316360	459670	316070	1234220	220
2016-10										220
2016-11	246120	1145	253940	312340	1640	316360	459670	318090	1234220	220
2016-11	246120	1145	253940	317740	1640	318580	459670	318090	1234220	220
2016-11	246120	1145	253940	317740	1640	318580	459670	318090	1234220	220
2016-11	246120	1145	253940	317740	1640	318580	459670	318090	1234220	220
2016-11	246120	1145	253940	317740	1640	318580	459670	318090	1234220	220
2016-11	246120	1145	253940	317740	1640	318580	459670	318090	1234220	220
2016-11	247210	1145	253940	317740	1640	318580	459670	319240	1234220	220
2016-11	247210	1145	253940	317740	1640	318580	459670	319240	1234220	220
2016-11	247210	1145	253940	317740	1640	318580	459670	319240	1234220	220
2016-11	247210	1235	253940	317740	1640	318580	459670	319240	1234220	220
2016-11	247210	1235	253940	317740	1640	320640	459670	319240	1234220	220
2016-11	247210	1235	253940	317740	1640	320640	459670	319240	1234220	220
2016-11	247210	1235	253940	317740	1640	321680	459670	319240	1245620	220
2016-11	247210	1235	253940	317740	1640	321680	459670	319240	1250560	220
2016-11	248210	1235	253940	317740	1640	321680	459670	319240	1250560	220
2016-11	248210	1235	253940	317740	1640	321680	459670	319240	1250560	220
2016-11	248210	1235	253940	317740	1640	321680	459670	320090	1250560	220
2016-11	250140	1245	253940	317740	1640	323710	459670	321270	1250560	220
2016-11	250140	1245	253940	317740	1640	323710	459670	321270	1250560	220
2016-11	251060	1250	253940	317740	1640	323710	459670	322660	1255960	220
2016-11	251060	1250	253940	317740	1640	323710	459670	322660	1255960	220
2016-11	251060	1250	253940	317740	1640	323710	459670	322660	1255960	220
2016-12	253070	1300	253940	321580	1640	323710	459670	325600	1261050	220
2016-12	253070	1300	253940	321580	1640	323710	459670	325600	1261050	220
2016-12	253070	1300	253940	321580	1640	323710	459670	326590	1261050	220
2016-12	253070	1300	253940	321580	1640	327590	459670	328200	1261050	220
2016-12	256180	1300	253940	321580	1640	327590	459670	331210	1261050	220
2016-12	260640	1300	253940	321580	1640	334070	459670	335090	1261050	220
2016-12	261740	1300	253940	321580	1640	336660	459670	337740	1261050	220
2016-12	261740	1210	253940	321580	1640	336660	459670	337740	1254480	220
2016-12	261740	1210	256710	321580	1640	336660	459670	337740	1254480	220
2016-12	263740	1210	262710	321580	1640	337600	459670	339710	1254480	220
2016-12	263740	1210	262710	321580	1640	337600	459670	339710	1248920	230
2016-12	263740	1210	262710	321580	1640	337600	459670	339710	1248920	230
2016-12	262790	1210	262710	321580	1640	337600	459670	339710	1248920	230
2016-12	262790	1210	262710	321580	1640	337600	459670	339710	1248920	230
2016-12	261920	1210	261430	321580	1640	337600	459670	339710	1248920	230
2016-12	261920	1210	261430	321580	1640	337600	459670	339710	1248920	230
2016-12	260860	1175	260920	321580	1640	337600	459670	339710	1248920	230
2016-12	258820	1155	260920	321580	1640	337600	459670	338410	1239740	230
2016-12	258820	1155	260920	321580	1640	337600	459670	338410	1239740	230
2016-12	258820	1155	260920	325240	1640	337600	459670	337260	1239740	230
2016-12	258820	1155	258790	325240	1640	337600	459670	337260	1239740	230
2016-12	258820	1140	258790	325240	1640	337600	459670	337260	1239740	230
2017-01	258820	1140	258790	325240	1640	337600	459670	337260	1239740	230
2017-01	258820	1140	258790	325240	1640	337600	459670	337260	1239740	230
2017-01	258820	1140	258790	325240	1640	337600	459670	337260	1239740	230
2017-01	258820	1140	258790	325240	1640	337600	459670	335790	1239740	230
2017-01	258820	1140	258790	325240	1640	337600	459670	335790	1219380	230
2017-01	258820	1130	258790	325240	1640	337600	459670	335790	1209460	230
2017-01	258820	1130	258790	325240	1640	337600	459670	335790	1209460	230
2017-01	258820	1130	258790	325240	1640	337600	459670	335790	1209460	230
2017-01	258820	1130	258790	325240	1640	333430	459670	335790	1209460	230
2017-01	258820	1130	258790	325240	1640	333430	459670	335790	1209460	230
2017-01	258820	1130	258790	325240	1640	333430	459670	335790	1209460	230
2017-01	258820	1130	258790	325240	1640	333430	459670	335790	1209460	230
2017-01	258820	1130	258790	325240	1640	333430	459670	335790	1209460	230
2017-01	258820	1130	258790	325240	1640	333430	459670	335790	1209460	230
2017-01										230
2017-01	258820	1130	258790	325240	1640	333430	459670	335790	1209460	230
2017-01	258820	1130	258790	325240	1640	333430	459670	335790	1209460	230
2017-01	258820	1130	258790	325240	1640	333430	459670	335790	1209460	230
2017-01	258820	1130	258790	325240	1640	333430	459670	335790	1209460	230
2017-02	258820	1130	258790	325240	1640	333430	459670	335790	1209460	230
2017-02										230
2017-02	258820	1130	258790	325240	1640	333430	459670	335790	1209460	230
2017-02	258820	1130	258790	325240	1640	333430	459670	335790	1209460	230
2017-02	258820	1130	258790	325240	1640	333430	459670	333300	1209460	230
2017-02	258820	1130	258790	325240	1640	333430	459670	333300	1209460	230
2017-02	262580	1230	258790	325240	1640	333430	459670	333300	1209460	230
2017-02	262580	1235	258790	327570	1640	342580	459670	342660	1220250	230
2017-02	262580	1235	261060	327570	1640	347590	459670	347640	1220250	230
2017-02	268680	1235	264140	332660	1640	350300	459670	352590	1230580	230
2017-02	268680	1235	264140	332660	1640	350300	459670	352590	1240900	230
2017-02	272740	1235	267640	332660	1640	350300	459670	356680	1240900	230
2017-02	272740	1235	267640	332660	1640	350300	459670	356680	1240900	230
2017-02	272740	1235	267640	332660	1640	350300	459670	356680	1240900	230
2017-02	272740	1235	267640	337580	1640	350300	459670	356680	1240900	230
2017-02	272740	1235	270060	337580	1640	350300	459670	357590	1240900	230
2017-02	272740	1235	270060	337580	1640	350300	459670	357590	1240900	230
2017-02	272740	1235	270060	337580	1640	350300	459670	357590	1240900	230
2017-02	272740	1235	270060	337580	1640	350300	459670	357590	1240900	230
2017-03	272740	1235	270060	337580	1640	350300	459670	357590	1240900	230
2017-03	271290	1235	270060	337580	1640	350300	459670	356410	1240900	230
2017-03	271290	1235	270060	337580	1640	350300	459670	356410	1240900	230
2017-03	271290	1235	270060	337580	1640	350300	459670	356410	1240900	230
2017-03	271290	1235	272660	342640	1640	350300	459670	356410	1240900	230
2017-03	271290	1235	272660	342640	1640	350300	459670	356410	1240900	230
2017-03	273740	1235	272660	342640	1640	350300	459670	360240	1240900	230
2017-03	273740	1235	272660	342640	1640	350300	459670	360240	1240900	230
2017-03	276620	1235	272660	347660	1640	350300	459670	360240	1240900	230
2017-03	276620	1235	272660	347660	1640	350300	459670	360240	1240900	230
2017-03	276620	1235	272660	347660	1640	350300	459670	360240	1240900	230
2017-03	276620	1235	272660	347660	1640	350300	459670	360240	1240900	230
2017-03	279180	1235	272660	347660	1640	350300	459670	362660	1240900	230
2017-03	279180	1235	272660	347660	1640	350300	459670	362660	1240900	230
2017-03	279180	1235	272660	347660	1640	350300	459670	362660	1240900	230
2017-03	281140	1235	272660	360180	1640	350300	459670	362660	1240900	230
2017-03	281140	1235	272660	360180	1640	350300	459670	362660	1240900	230
2017-03	281140	1235	272660	360180	1640	350300	459670	362660	1240900	230
2017-03	281140	1235	272660	360180	1640	350300	459670	362660	1240900	230
2017-03	281140	1235	272660	360180	1640	350300	459670	362660	1240900	230
2017-03	281140	1235	272660	360180	1640	350300	459670	362660	1240900	230
2017-03	282210	1235	277710	360180	1640	350300	459670	362660	1240900	230
2017-03	282210	1235	277710	360180	1640	350300	459670	362660	1240900	230
2017-04										230
2017-04	282210	1245	277710	360180	1640	355100	459670	362660	1240900	230
2017-04	280820	1245	277710	360180	1640	355100	459670	357290	1240900	230
2017-04	280820	1245	277710	360180	1640	355100	459670	357290	1240900	230
2017-04	280820	1245	277710	360180	1640	355100	459670	357290	1240900	230
2017-04	280820	1245	277710	360180	1640	355100	459670	357290	1240900	230
2017-04	280820	1245	277710	360180	1640	355100	459670	357290	1240900	230
2017-04	283180	1245	277710	360180	1640	355100	459670	357290	1240900	230
2017-04	283180	1245	277710	360180	1640	355100	459670	362740	1240900	230
2017-04	283180	1245	277710	360180	1640	355100	459670	362740	1240900	230
2017-04	285160	1245	277710	365180	1640	355100	459670	365590	1240900	230
2017-04	285160	1245	277710	365180	1640	355100	459670	365590	1240900	230
2017-04	287240	1245	277710	365180	1640	355100	459670	366700	1240900	230
2017-04	287240	1245	277710	365180	1640	355100	459670	366700	1240900	230
2017-04	287240	1245	280070	365180	1640	355100	459670	366700	1240900	230
2017-04	288210	1255	282570	367080	1640	355100	459670	268790	1240900	230
2017-04	288210	1255	282570	367080	1640	355100	459670	268790	1240900	230
2017-04	288210	1255	282570	367080	1640	360300	462260	268790	1240900	230
2017-04	288210	1255	282570	367080	1640	360300	462260	268790	1240900	230
2017-05	288210	1255	282570	367080	1640	360300	462260	268790	1240900	230
2017-05	290070	1255	282570	367080	1640	360300	462260	268790	1240900	230
2017-05	290070	1255	282570	367080	1640	360300	462260	268790	1240900	230
2017-05	290070	1255	282570	367080	1640	360300	462260	268790	1240900	230
2017-05	290070	1255	282570	367080	1640	360300	462260	268790	1240900	230
2017-05	290740	1255	285160	367580	1640	360300	462260	268790	1240900	230
2017-05	293680	1255	286180	367580	1640	365270	462260	373830	1240900	230
2017-05	293680	1255	286180	367580	1640	366140	462260	373830	1240900	230
2017-05	293680	1255	286180	367580	1640	368680	462260	377660	1240900	230
2017-05	296120	1255	286180	367580	1640	368680	462260	378090	1240900	230
2017-05	296120	1255	286740	367580	1640	368680	462260	378090	1240900	230
2017-05	296120	1255	286740	367580	1640	368680	462260	378090	1240900	230
2017-05	296120	1255	286740	367580	1640	368680	462260	378090	1240900	230
2017-05	296120	1255	286740	367580	1640	368680	462260	378090	1240900	230
2017-05	296120	1255	286740	367580	1640	368680	462260	378090	1240900	230
2017-05	296120	1170	286740	367580	1640	368680	462260	378090	1240900	230
2017-05	296120	1170	286740	367580	1640	368680	462260	378090	1240900	230
2017-05	296120	1170	286740	367580	1640	368680	462260	378090	1240900	230
2017-05	296120	1170	286740	367580	1640	368680	462260	378090	1240900	230
2017-05										230
2017-05	296580	1245	286740	367580	1640	368680	462260	378090	1240900	230
2017-06	296580	1245	286740	367580	1640	368680	462260	378090	1240900	230
2017-06	296580	1245	286740	367580	1640	368680	462260	378090	1240900	230
2017-06	296580	1245	286740	367580	1640	368680	462260	378090	1240900	230
2017-06	296580	1245	290090	372830	1760	371830	472280	378090	1240900	230
2017-06	296580	1160	290090	372830	1760	371830	472280	378090	1240900	230
2017-06	296580	1160	290090	372830	1760	371830	472280	378090	1240900	230
2017-06	301620	1160	290090	372830	1760	371830	472280	383160	1240900	230
2017-06	301620	1160	290090	372830	1760	371830	472280	383160	1240900	230
2017-06	303710	1160	292740	375220	1760	372800	480240	388270	1240900	230
2017-06	306590	1140	298740	375220	1760	372800	480240	288760	1240900	240
2017-06	306590	1140	298740	375220	1760	372800	480240	288760	1240900	240
2017-06	308640	1140	298740	375220	1760	372800	480240	395090	1240900	240
2017-06	308640	1140	298740	375220	1760	372800	480240	395090	1240900	240
2017-06	308640	1140	298740	375220	1760	372800	480240	395090	1240900	240
2017-06	311680	1140	298740	375220	1760	372800	480240	402860	1240900	240
2017-06	314140	1140	298740	375220	1760	372800	480240	402860	1224740	240
2017-06	315590	1140	298740	375220	1760	372800	480240	402860	1224740	240
2017-06	317740	1200	302580	385110	1760	387700	490110	405300	1224740	240
2017-06	317740	1200	302580	385110	1760	387700	490110	410200	1224740	240
2017-06	322570	1200	302580	385110	1760	387700	490110	412800	1224740	240
2017-06	322570	1200	302580	385110	1760	387700	490110	415330	1224740	240
2017-06	322570	1200	302580	385110	1760	387700	490110	417720	1224740	240
2017-07	330140	1200	302580	395180	1760	387700	490110	427610	1224740	240
2017-07	332700	1200	302580	395180	1760	387700	490110	430120	1224740	240
2017-07	340140	1200	305090	405240	1760	392800	490110	440120	1224740	240
2017-07	340140	1200	305090	405240	1760	392800	490110	440120	1224740	240
2017-07	340140	1200	310140	405240	1760	392800	490110	445220	1224740	250
2017-07	350180	1220	320080	415330	1770	405240	500120	450220	1224740	250
2017-07	360160	1220	325160	415330	1770	405240	500120	460330	1224740	250
2017-07	360160	1220	330160	420090	1770	405240	500120	460330	1224740	250
2017-07	362740	1230	330160	430120	1770	425360	500120	460330	1224740	250
2017-07	362740	1230	335160	430120	1770	425360	500120	465220	1224740	250
2017-07	362740	1230	335160	430120	1770	425360	500120	465220	1230360	250
2017-07	367770	1230	340200	435260	1770	425360	500120	470240	1230360	250
2017-07	367770	1230	340200	435260	1770	425360	500120	470240	1230360	250
2017-07	367770	1255	345200	435260	1770	425360	500120	470240	1230360	250
2017-07	367770	1255	345200	435260	1770	425360	500120	470240	1230360	250
2017-07	367770	1255	345200	435260	1805	425360	500120	470240	1250640	250
2017-07	364700	1255	345200	435260	1805	425360	500120	470240	1250640	250
2017-07	367740	1290	345200	450240	1805	435090	500120	475390	1250640	250
2017-07	377660	1310	360160	470420	1805	445360	500120	480360	1260930	250
2017-07	377660	1310	360160	470420	1805	445360	500120	480360	1260930	250
2017-07	377660	1310	360160	470420	1805	445360	500120	480360	1260930	250
2017-08	377660	1310	360160	470420	1805	455120	500120	490280	1260930	250
2017-08	382700	1320	360160	480260	1805	465100	500120	490280	1260930	250
2017-08	382700	1320	360160	480260	1805	465100	500120	490280	1260930	250
2017-08	410220	1330	370220	500300	2015	487890	535360	525240	1310810	250
2017-08	435240	1440	405360	500300	2015	507800	535360	535360	1310810	250
2017-08	460240	1490	410200	505100	2015	507800	550140	535360	1350330	250
2017-08	460240	1560	435270	535300	2015	540120	585120	560420	1490310	250
2017-08	460240	1560	435270	535300	2015	550420	585120	565510	1490310	250
2017-08	480200	1560	455110	565320	2015	560280	605360	575300	1511290	250
2017-08	500260	1560	480330	580320	2015	590340	635190	595260	1511290	250
2017-08	500260	1480	480330	580320	2015	590340	635190	595260	1511290	250
2017-08	510110	1480	480330	580320	2015	590340	635190	595260	1511290	250
2017-08	510110	1480	480330	580320	2015	590340	635190	595260	1511290	250
2017-08	504580	1420	480330	580320	2015	590340	635190	595260	1511290	250
2017-08	504580	1420	480330	580320	2015	600450	635190	615150	1511290	250
2017-08	504580	1420	480330	585300	2015	589580	635190	594860	1424710	250
2017-08	504580	1420	480330	585300	2015	589580	635190	594860	1424710	250
2017-08	504580	1420	480330	585300	2015	589580	635190	594860	1424710	280
2017-08	484580	1420	480330	564720	2015	589580	635190	594860	1424710	280
2017-08	484580	1340	480330	564720	2015	589580	635190	594860	1374690	280
2017-08	484580	1340	480330	564720	2015	589580	635190	594860	1374690	280
2017-08	490300	1340	480330	564720	2015	589580	635190	635280	1374690	280
2017-08	490300	1340	480330	564720	2015	589580	635190	635280	1374690	280
2017-09	490300	1340	480330	564720	2015	589580	635190	635280	1374690	280
2017-09	490300	1340	480330	564720	1745	589580	635190	635280	1324070	280
2017-09	510100	1340	490110	585260	1745	589580	635190	655540	1324070	280
2017-09	510100	1340	490110	585260	1745	610160	685180	655540	1324070	280
2017-09	504860	1280	490110	585260	1745	610160	685180	655540	1289650	280
2017-09	499880	1280	490110	585260	1745	610160	685180	644520	1289650	280
2017-09	499880	1280	490110	585260	1745	610160	685180	644520	1289650	280
2017-09	494860	1280	479860	585260	1745	610160	685180	644520	1289650	280
2017-09	494860	1230	479860	585260	1745	610160	685180	644520	1289650	280
2017-09	489700	1230	479860	585260	1745	610160	685180	634680	1289650	280
2017-09	489700	1230	469760	585260	1745	599660	685180	634680	1289650	280
2017-09	479640	1230	469760	585260	1745	599660	685180	624700	1289650	280
2017-09	479640	1170	469760	585260	1745	599660	685180	624700	1239700	280
2017-09	479640	1170	469760	585260	1745	599660	685180	624700	1239700	280
2017-09	479640	1170	469760	585260	1745	599660	685180	624700	1239700	280
2017-09	479640	1170	469760	585260	1745	599660	685180	624700	1239700	280
2017-09	469760	1170	469760	585260	1745	599660	685180	624700	1239700	280
2017-09	469760	1170	449670	559740	1665	569860	685180	624700	1219680	280
2017-09	469760	1170	449670	559740	1665	569860	685180	604610	1219680	280
2017-09	459780	1155	449670	559740	1545	569860	685180	594490	1219680	280
2017-09	459780	1155	449670	559740	1545	569860	685180	594490	1219680	280
2017-10	459780	1155	449670	559740	1545	569860	685180	594490	1219680	280
2017-10	449760	1155	449670	559740	1545	569860	685180	589840	1219680	280
2017-10	449760	1155	449670	559740	1545	569860	685180	574610	1219680	280
2017-10	434780	1155	429740	539640	1635	554850	685180	574610	1219680	280
2017-10	434780	1155	429740	539640	1635	554850	685180	574610	1219680	280
2017-10	434780	1155	429740	539640	1635	554850	685180	574610	1219680	280
2017-10	414890	1155	419640	539640	1635	554850	685180	564700	1219680	280
2017-10	399730	1155	399890	519670	1635	534520	685180	564700	1194520	280
2017-10	399730	1155	384700	504890	1635	534520	685180	539640	1194520	280
2017-10	399730	1155	384700	504890	1635	534520	685180	539640	1194520	280
2017-10	399730	1155	384700	504890	1635	534520	685180	539640	1194520	280
2017-10	399730	1155	384700	504890	1635	534520	685180	539640	1194520	280
2017-10	399730	1155	384700	504890	1635	534520	685180	539640	1194520	280
2017-10	399730	1155	384700	504890	1635	494610	644820	514860	1194520	280
2017-10	399730	1155	384700	504890	1635	494610	644820	514860	1194520	280
2017-10	399730	1155	384700	504890	1635	494610	644820	514860	1194520	280
2017-10	399730	1155	384700	504890	1635	494610	644820	514860	1194520	280
2017-11	399730	1155	384700	504890	1635	494610	644820	514860	1194520	280
2017-11	399730	1155	384700	504890	1635	494610	644820	514860	1194520	280
2017-11	389670	1155	384700	504890	1635	494610	644820	494580	1194520	280
2017-11	389670	1155	384700	504890	1635	494610	644820	494580	1194520	280
2017-11	389670	1155	384700	504890	1635	494610	644820	494580	1194520	280
2017-11	389670	1155	384700	504890	1635	494610	644820	494580	1194520	280
2017-11	389670	1155	384700	504890	1635	494610	644820	494580	1194520	280
2017-11	389670	1155	384700	504890	1635	494610	644820	494580	1194520	280
2017-11	379900	1155	384700	489890	1635	494610	624490	474760	1189380	280
2017-11	374920	1155	374700	479890	1635	479800	604720	474760	1189380	280
2017-11	374920	1155	374700	479890	1635	479800	604720	474760	1189380	280
2017-11	374920	1145	374700	479890	1555	479800	604720	474760	1189380	280
2017-11	364670	1145	374700	479890	1555	479800	604720	464610	1189380	280
2017-11	364670	1145	374700	479890	1555	479800	604720	464610	1189380	280
2017-11	364670	1145	374700	479890	1555	479800	604720	464610	1189380	280
2017-11	354910	1145	364730	479890	1555	479800	604720	464610	1189380	280
2017-11	354910	1145	364730	479890	1555	479800	604720	464610	1189380	280
2017-11	344840	1145	364730	479890	1555	479800	604720	454760	1189380	280
2017-11	344840	1145	354910	459760	1555	454640	582350	444890	1189380	280
2017-11	344840	1145	354910	459760	1555	454640	582350	444890	1189380	280
2017-11	329910	1145	339930	434730	1555	439730	552110	429740	1189380	280
2017-11	329910	1145	339930	434730	1555	439730	552110	429740	1189380	280
2017-12	319790	1145	329910	434730	1555	429780	552110	424800	1189380	280
2017-12	319790	1145	329910	434730	1555	429780	552110	424800	1189380	280
2017-12	309760	1115	319840	434730	1490	419700	552110	404760	1169280	280
2017-12	304840	1105	314930	434730	1490	419700	552110	404760	1169280	280
2017-12	304840	1105	314930	434730	1490	419700	552110	404760	1169280	280
2017-12	294840	1105	314930	414800	1490	419700	532360	384700	1169280	280
2017-12	294840	1105	314930	414800	1490	419700	532360	384700	1169280	280
2017-12	284760	1105	304760	414800	1490	404820	532360	384700	1169280	280
2017-12	284760	1085	304760	414800	1490	404820	532360	384700	1149340	280
2017-12	290180	1085	304760	414800	1490	404820	532360	384700	1149340	280
2017-12	290180	1085	304760	414800	1490	404820	532360	384700	1149340	280
2017-12	290180	1085	304760	414800	1490	404820	532360	384700	1149340	280
2017-12	295180	1085	304760	414800	1490	404820	532360	384700	1149340	280
2017-12	295180	1085	304760	414800	1490	404820	532360	384700	1149340	280
2017-12	295180	1085	304760	414800	1490	404820	532360	384700	1149340	280
2017-12	295180	1085	325160	414800	1490	404820	532360	384700	1149340	280
2017-12	295180	1160	325160	414800	1610	404820	532360	384700	1170320	280
2017-12	295180	1160	325160	414800	1610	404820	532360	384700	1170320	280
2017-12	310180	1160	325160	414800	1610	404820	532360	384700	1170320	280
2017-12	310180	1160	325160	414800	1610	404820	532360	384700	1170320	280
2017-12	310180	1160	325160	414800	1610	404820	532360	384700	1170320	280
2018-01	310180	1160	325160	414800	1610	404820	532360	384700	1170320	280
2018-01	310180	1160	325160	414800	1610	404820	532360	384700	1170320	280
2018-01	330140	1190	325160	414800	1610	404820	532360	405300	1190270	280
2018-01	330140	1190	325160	414800	1610	404820	532360	405300	1190270	280
2018-01	330140	1190	325160	414800	1660	404820	532360	415100	1190270	280
2018-01	350090	1200	355270	435180	1660	445300	552820	440120	1190270	280
2018-01	350090	1200	355270	435180	1660	445300	552820	440120	1190270	280
2018-01	350090	1200	355270	435180	1660	445300	552820	440120	1190270	280
2018-01	350090	1200	355270	435180	1660	445300	552820	440120	1190270	280
2018-01	339930	1200	349900	435180	1660	445300	552820	440120	1190270	280
2018-01	339930	1200	349900	435180	1660	445300	552820	440120	1190270	280
2018-01	339930	1200	349900	435180	1660	445300	552820	440120	1200640	280
2018-01	339930	1200	349900	435180	1660	445300	552820	440120	1200640	280
2018-01	339930	1200	349900	435180	1660	445300	552820	440120	1200640	280
2018-01	337260	1200	344840	424640	1660	445300	544740	440120	1200640	280
2018-01	337260	1200	344840	424640	1660	445300	544740	440120	1200640	280
2018-01	337260	1200	344840	424640	1660	445300	544740	440120	1200640	280
2018-01	337260	1200	344840	424640	1660	445300	544740	440120	1200640	280
2018-01	337260	1200	344840	424640	1660	445300	544740	440120	1200640	280
2018-01	337260	1200	344840	424640	1660	445300	544740	440120	1200640	280
2018-01	337260	1200	344840	424640	1660	445300	544740	440120	1200640	280
2018-01	340300	1200	344840	424640	1660	445300	544740	440120	1200640	280
2018-02	340300	1200	344840	424640	1660	445300	544740	440120	1200640	280
2018-02	340300	1200	344840	424640	1660	445300	544740	440120	1200640	280
2018-02	340300	1200	344840	424640	1660	445300	544740	440120	1200640	280
2018-02	340300	1200	344840	424640	1660	445300	544740	440120	1200640	280
2018-02	340300	1200	344840	424640	1660	445300	544740	440120	1200640	280
2018-02	340300	1200	344840	424640	1660	445300	544740	440120	1200640	280
2018-02	340300	1200	344840	424640	1660	445300	544740	440120	1200640	280
2018-02	340300	1200	344840	424640	1660	445300	544740	440120	1203020
2018-02	340300	1200	344840	424640	1660	445300	544740	440120	1203020
2018-02	340300	1200	344840	424640	1660	445300	544740	440120	1203020
2018-02	340300	1200	344840	424640	1660	445300	544740	440120	1199520	280
2018-02	340300	1200	344840	424640	1660	445300	544740	440120	1199520	280
2018-02										280
2018-02	345300	1200	344840	424640	1660	445300	544740	440120	1199520	280
2018-02	345300	1200	344840	424640	1660	445300	544740	440120	1199520	280
2018-02	345300	1200	355160	440330	1660	445300	544740	440120	1199520	280
2018-03	345300	1200	355160	440330	1660	445300	544740	455110	1199520	280
2018-03	345300	1200	355160	440330	1660	445300	544740	455110	1199520	280
2018-03	345300	1200	355160	440330	1660	445300	544740	455110	1199520	280
2018-03	370240	1260	370200	445090	1685	470120	565240	470420	1230840	280
2018-03	370240	1260	370200	445090	1685	470120	565240	470420	1230840	280
2018-03	370240	1260	370200	445090	1685	470120	565240	470420	1230840	280
2018-03	370240	1280	370200	445090	1685	470120	565240	470420	1235290	280
2018-03	370240	1280	370200	450120	1685	470120	565240	470420	1235290	280
2018-03	364840	1280	367260	450120	1685	464910	565240	464880	1235290	280
2018-03	364840	1280	367260	450120	1685	464910	565240	464880	1235290	280
2018-03	359800	1280	357300	450120	1685	454800	565240	459670	1235290	280
2018-03	359800	1280	357300	450120	1685	454800	565240	459670	1235290	280
2018-03	354900	1280	354730	450120	1685	452370	565240	454880	1235290	280
2018-03	349700	1170	349910	450120	1620	449880	565240	449700	1235290	280
2018-03	349700	1170	349910	450120	1620	449880	565240	449700	1235290	280
2018-03	349700	1170	349910	450120	1620	449880	565240	449700	1235290	280
2018-03	349700	1170	349910	450120	1620	449880	565240	452860	1235290	280
2018-03	349700	1170	349910	450120	1620	449880	570130	452860	1235290	280
2018-03	349700	1170	349910	450120	1620	449880	570130	452860	1235290	280
2018-03	349700	1170	349910	450120	1620	449880	570130	452860	1235290	280
2018-03	349700	1170	349910	450120	1620	449880	570130	452860	1235290	280
2018-03	349700	1170	349910	450120	1620	449880	570130	452860	1235290	280
2018-04	349700	1170	349910	450120	1620	449880	570130	452860	1235290	280
2018-04	349700	1160	349910	450120	1620	449880	570130	452860	1235290	280
2018-04	349700	1160	349910	450120	1620	449880	570130	452860	1235290	280
2018-04										280
2018-04	344920	1160	344730	450120	1620	444780	570130	447380	1235290	280
2018-04	344920	1160	344730	450120	1620	444780	570130	447380	1235290	280
2018-04	344920	1160	344730	450120	1620	444780	570130	442390	1204400	280
2018-04	344920	1160	344730	450120	1620	444780	570130	442390	1204400	280
2018-04	342260	1150	344730	450120	1620	444780	570130	442390	1201960	280
2018-04	337290	1150	339760	450120	1620	439640	570130	437370	1201960	280
2018-04	337290	1150	339760	450120	1620	439640	570130	437370	1201960	280
2018-04	337290	1150	339760	450120	1620	439640	570130	437370	1201960	280
2018-04	334760	1105	334910	439890	1620	434700	570130	434700	1201960	280
2018-04	334760	1105	334910	439890	1620	434700	570130	434700	1201960	280
2018-04	334760	1105	334910	439890	1620	434700	570130	434700	1201960	280
2018-04	334760	1105	334910	439890	1620	434700	570130	434700	1201960	280
2018-04	324860	1095	324760	439890	1620	424890	590340	424910	1201960	280
2018-04	324860	1095	324760	439890	1620	424890	590340	424910	1201960	280
2018-04	324860	1095	324760	439890	1620	424890	590340	424910	1201960	280
2018-04										280
2018-05	324860	1095	324760	429910	1620	424890	590340	424910	1181920	280
2018-05	324860	1095	324760	429910	1620	424890	590340	424910	1181920	280
2018-05	324860	1095	324760	429910	1620	424890	590340	424910	1181920	280
2018-05	322340	1095	322420	429910	1620	422400	590340	419780	1181920	280
2018-05	322340	1095	322420	429910	1620	422400	590340	419780	1181920	280
2018-05	322340	1095	322420	429910	1620	422400	590340	419780	1181920	280
2018-05	322340	1095	322420	429910	1620	422400	590340	419780	1181920	280
2018-05	322340	1095	322420	429910	1620	412410	590340	417170	1181920	280
2018-05	321320	1095	321230	429910	1620	422740	590340	420180	1181920	280
2018-05	321320	1095	321230	429910	1620	422740	590340	420180	1181920	280
2018-05	321320	1095	321230	429910	1620	422740	590340	420180	1181920	280
2018-05	321320	1095	321230	429910	1620	422740	615340	420180	1181920	280
2018-05	321320	1095	321230	429910	1620	422740	589850	420180	1181920	280
2018-05	321320	1095	321230	429910	1620	422740	589850	420180	1181920	280
2018-05	321320	1095	321230	429910	1620	422740	589850	420180	1181920	280
2018-05	321320	1095	321230	429910	1620	422740	589850	420180	1181920	280
2018-05	321320	1095	321230	429910	1620	422740	589850	420180	1181920	280
2018-05	321320	1095	321230	429910	1620	422740	589850	420180	1181920	280
2018-05	326710	1095	322710	424890	1620	412260	660360	420180	1181920	280
2018-05	326710	1095	322710	424890	1620	412260	660360	420180	1181920	280
2018-05	329090	1095	322710	424890	1620	412260	660360	421590	1181920	280
2018-05	329090	1095	322710	424890	1620	412260	660360	421590	1181920	280
2018-06	329090	1095	322710	424890	1620	412260	660360	421590	1181920	280
2018-06	329090	1095	322710	424890	1620	412260	660360	421590	1181920	280
2018-06	329090	1095	322710	424890	1620	412260	660360	421590	1181920	280
2018-06	329090	1095	322710	424890	1620	412260	660360	421590	1181920	280
2018-06	332770	1095	327570	424890	1620	412260	660360	422590	1181920	280
2018-06	332770	1095	327570	424890	1620	412260	660360	422590	1181920	280
2018-06	335680	1205	327570	424890	1620	412260	660360	427600	1181920	280
2018-06	337600	1205	327570	424890	1620	417770	660360	427600	1181920	280
2018-06	340590	1225	332660	424890	1620	422620	660360	437600	1185320	290
2018-06	342710	1225	332660	424890	1620	422620	660360	437600	1185320	290
2018-06	347580	1245	337660	424890	1620	422620	660360	442680	1185320	290
2018-06	347580	1245	337660	424890	1620	422620	660360	442680	1185320	290
2018-06	347580	1245	337660	424890	1620	422620	660360	442680	1185320	290
2018-06	347580	1245	337660	424890	1620	422620	660360	442680	1185320	290
2018-06	347580	1245	337660	424890	1620	422620	660360	442680	1185320	290
2018-06	342300	1245	337660	424890	1620	422620	660360	437140	1185320	290
2018-06	342300	1245	337660	424890	1620	422620	660360	437140	1185320	290
2018-06	342300	1245	337660	424890	1620	422620	660360	437140	1185320	290
2018-06	334920	1155	329730	417390	1620	419670	660360	437140	1185320	290
2018-06	334920	1155	329730	417390	1620	419670	660360	437140	1185320	290
2018-07	329730	1130	324840	409640	1585	414670	660360	432200	1179400	290
2018-07	329730	1130	324840	409640	1585	414670	660360	427280	1179400	290
2018-07	329730	1130	324840	409640	1585	414670	660360	427280	1179400	280
2018-07	329730	1130	324840	409640	1585	414670	660360	427280	1179400	280
2018-07	329730	1130	324840	409640	1585	414670	660360	427280	1179400	280
2018-07	329730	1125	324840	409640	1585	414670	660360	427280	1179400	280
2018-07	329730	1125	324840	409640	1585	414670	660360	427280	1179400	280
2018-07	331660	1125	324840	409640	1585	414670	660360	431700	1179400	280
2018-07	331660	1125	324840	409640	1585	414670	660360	431700	1179400	280
2018-07	331660	1125	324840	409640	1585	414670	660360	431700	1179400	280
2018-07	331660	1125	324840	409640	1585	414670	660360	431700	1179400	280
2018-07	329930	1125	319820	409640	1585	412200	660360	428610	1169500	280
2018-07	329930	1125	319820	409640	1585	412200	660360	428610	1169500	280
2018-07	329930	1125	319820	409640	1585	412200	660360	428610	1169500	280
2018-07	329930	1125	319820	409640	1585	412200	660360	428610	1169500	280
2018-07	329930	1125	319820	409640	1585	412200	660360	428610	1169500	280
2018-07	327320	1125	319820	409640	1585	412200	660360	419880	1169500	280
2018-07	327320	1125	319820	409640	1585	412200	660360	419880	1169500	280
2018-07	327320	1125	319820	409640	1585	412200	660360	419880	1169500	280
2018-07	327320	1125	319820	409640	1585	412200	660360	419880	1169500	280
2018-07	327320	1125	319820	409640	1585	412200	660360	419880	1169500	280
2018-07	325320	1090	319820	409640	1585	409820	660360	414670	1169500	280
2018-08	325320	1090	319820	409640	1585	409820	660360	414670	1169500	280
2018-08	323730	1080	316340	409640	1585	407200	660360	414670	1169500	280
2018-08	323730	1080	316340	409640	1585	407200	660360	414670	1169500	280
2018-08	323730	1080	316340	409640	1585	407200	660360	414670	1169500	280
2018-08	323730	1080	316340	409640	1585	407200	660360	414670	1169500	270
2018-08	323730	1080	316340	409640	1585	407200	660360	414670	1169500	270
2018-08	323730	1080	316340	409640	1585	407200	660360	414670	1169500	260
2018-08	322410	1060	316340	409640	1585	407200	660360	412300	1154710	260
2018-08	322410	1060	316340	409640	1585	407200	660360	412300	1154710	260
2018-08	322410	1060	316340	409640	1585	407200	660360	412300	1154710	260
2018-08	322410	1060	316340	409640	1585	407200	660360	412300	1154710	260
2018-08	320430	1162.5	316340	409640	1585	407200	660360	412300	1154710	260
2018-08	320430	1162.5	316340	409640	1585	407200	660360	412300	1154710	260
2018-08	320430	1162.5	316340	409640	1585	407200	660360	412300	1154710	260
2018-08	320430	1162.5	316340	409640	1585	407200	660360	412300	1154710	260
2018-08	320430	1162.5	316340	409640	1585	407200	660360	412300	1154710	260
2018-08	320430	1162.5	316340	409640	1585	407200	660360	412300	1154710	260
2018-08	322710	1162.5	316340	409640	1585	407200	660360	412300	1154710	260
2018-08	323660	1162.5	316340	409640	1585	407200	660360	412300	1154710	260
2018-08	323660	1162.5	316340	409640	1585	407200	660360	412300	1154710	260
2018-08	323660	1162.5	316340	409640	1585	407200	660360	412300	1154710	260
2018-08	323660	1162.5	316340	409640	1585	407200	660360	412300	1154710	260
2018-08	325180	1165	316340	409640	1585	407200	660360	412300	1154710	260
2018-09	325180	1165	316340	409640	1585	407200	660360	412300	1154710	260
2018-09	325180	1165	316340	409640	1585	407200	660360	412300	1154710	260
2018-09	325180	1165	316340	409640	1585	407200	660360	412300	1154710	260
2018-09	325180	1165	316340	409640	1585	407200	660360	412300	1154710	260
2018-09	325180	1165	316340	409640	1585	407200	660360	412300	1154710	260
2018-09	325180	1165	316340	409640	1585	407200	660360	412300	1154710	260
2018-09	325180	1165	316340	409640	1585	407200	660360	412300	1154710	260
2018-09	325180	1165	316340	409640	1585	407200	660360	412300	1154710	260
2018-09	325180	1165	316340	409640	1585	407200	660360	412300	1154710	260
2018-09	325180	1165	316340	409640	1585	407200	660360	412300	1154710	260
2018-09	325180	1177.5	316340	409640	1585	407200	660360	412300	1154710	260
2018-09	325180	1177.5	316340	409640	1585	407200	660360	412300	1154710	260
2018-09	325180	1212.5	316340	409640	1585	407200	660360	412300	1154710	260
2018-09	325180	1212.5	316340	409640	1585	407200	660360	412300	1173120	260
2018-09	325180	1212.5	316340	409640	1585	407200	660360	412300	1173120	260
2018-09	322760	1212.5	316340	409640	1585	407200	660360	412300	1173120	260
2018-09	322760	1212.5	316340	409640	1585	407200	660360	412300	1173120	260
2018-09	322760	1212.5	316340	409640	1585	407200	660360	412300	1173120	260
2018-09	322760	1212.5	316340	409640	1585	407200	660360	412300	1173120	260
2018-09										260
2018-09										260
2018-10	322760	1212.5	316340	409640	1585	407200	660360	412300	1173120	260
2018-10	322760	1212.5	316340	409640	1585	407200	660360	412300	1173120	260
2018-10	321430	1212.5	316340	404730	1585	407200	660360	407320	1173120	260
2018-10	320420	1212.5	315260	404730	1585	407200	660360	407320	1173120	260
2018-10	320420	1212.5	315260	404730	1585	407200	660360	407320	1173120	260
2018-10	320420	1212.5	315260	404730	1585	407200	660360	407320	1173120	260
2018-10	320420	1212.5	315260	404730	1585	407200	660360	407320	1173120	260
2018-10	320420	1212.5	315260	404730	1585	407200	660360	407320	1173120	260
2018-10	320420	1212.5	315260	404730	1585	407200	660360	407320	1173120	260
2018-10	320420	1212.5	315260	404730	1585	407200	660360	407320	1173120	260
2018-10	320420	1117.5	315260	404730	1585	407200	660360	407320	1173120	260
2018-10	320420	1117.5	315260	404730	1585	407200	660360	407320	1173120	260
2018-10	316840	1117.5	315260	404730	1585	407200	660360	407320	1173120
2018-10	316840	1117.5	312820	404730	1585	407200	660360	407320	1173120
2018-10	316840	1117.5	312820	404730	1585	407200	660360	407320	1173120
2018-10	316840	1117.5	312820	404730	1585	407200	660360	407320	1173120
2018-10	314840	1117.5	311320	404730	1585	397300	660360	404760	1173120
2018-10	314840	1117.5	311320	404730	1585	397300	660360	404760	1173120
2018-11	316080	1117.5	311320	399730	1585	397300	660360	406600	1173120
2018-11	316080	1117.5	311320	399730	1585	397300	660360	406600	1173120	260
2018-11	316080	1117.5	311320	399730	1585	397300	660360	406600	1173120	260
2018-11	316080	1117.5	311320	399730	1585	397300	660360	406600	1173120	260
2018-11	316080	1105	311320	399730	1585	397300	660360	406600	1173120	260
2018-11	316080	1105	311320	399730	1585	397300	660360	406600	1173120	260
2018-11	316080	1105	311320	399730	1585	397300	660360	406600	1173120	260
2018-11	316080	1105	311320	399730	1585	397300	660360	406600	1173120	260
2018-11	316080	1167.5	311320	399730	1585	397300	660360	406600	1173120	260
2018-11	316080	1167.5	311320	399730	1585	397300	660360	406600	1173120	260
2018-11	316080	1167.5	311320	399730	1585	397300	660360	406600	1173120	260
2018-11	316080	1182.5	311320	399730	1585	397300	660360	406600	1173120	260
2018-11	316080	1182.5	311320	399730	1585	397300	660360	406600	1173120	260
2018-11	316080	1192.5	311320	399730	1585	397300	660360	406600	1173120	260
2018-11	316080	1202.5	313660	399730	1585	397300	660360	406600	1173120	260
2018-11	316080	1202.5	313660	399730	1585	397300	660360	406600	1173120	260
2018-11	317140	1202.5	313660	399730	1585	397300	660360	406600	1173120	260
2018-11	317140	1220	313660	399730	1585	397300	660360	406600	1173120	260
2018-11	317140	1220	313660	399730	1585	397300	660360	406600	1173120	260
2018-11	319270	1290	315270	399730	1735	397300	660360	407610	1220990	260
2018-11	319270	1290	315270	399730	1735	397300	660360	407610	1220990	260
2018-11	321140	1290	316070	399730	1735	402600	660360	409080	1220990	260
2018-12	321140	1300	316070	399730	1735	402600	660360	409080	1220990	260
2018-12	321140	1300	316070	399730	1735	402600	660360	409080	1220990	260
2018-12	321140	1300	316070	399730	1735	402600	660360	409080	1220990	260
2018-12	321140	1300	316070	399730	1735	402600	660360	409080	1220990	260
2018-12	321140	1300	316070	399730	1735	402600	660360	409080	1220990	260
2018-12	321140	1300	316070	399730	1735	402600	660360	409080	1220990	260
2018-12	321140	1300	316070	399730	1735	402600	660360	409080	1220990	260
2018-12	321140	1300	316070	399730	1735	402600	660360	409080	1220990	260
2018-12	321140	1300	316070	399730	1735	402600	660360	409080	1220990	260
2018-12	318760	1170	314860	399730	1735	402600	660360	409080	1220990	260
2018-12	316920	1150	314860	399730	1735	402600	660360	409080	1220990	260
2018-12	316920	1150	314860	399730	1735	402600	660360	409080	1220990	260
2018-12	316920	1150	314860	399730	1735	402600	660360	409080	1220990	260
2018-12	316920	1110	314860	399730	1735	402600	660360	409080	1220990	260
2018-12	316920	1110	313840	399730	1735	402600	660360	409080	1220990	260
2018-12	316920	1110	313840	399730	1735	402600	660360	409080	1220990	260
2018-12	316920	1110	313840	399730	1735	402600	660360	407890	1220990	260
2018-12	316920	1090	313840	399730	1615	400260	660360	407890	1220990	260
2018-12	316920	1090	313840	399730	1615	400260	660360	407890	1220990	260
2018-12	316920	1090	313840	399730	1615	400260	660360	407890	1220990	260
2018-12										260
2019-01	316920	1090	313840	399730	1615	400260	660360	407890	1220990	260
2019-01	316920	1090	313840	399730	1615	400260	660360	407890	1220990	260
2019-01	316920	1090	313840	399730	1615	400260	660360	407890	1220990	260
2019-01	316920	1090	313840	399730	1615	400260	660360	407890	1220990	260
2019-01	315760	1090	312920	399730	1615	399400	660360	405890	1220990	260
2019-01	315760	1090	312920	399730	1615	399400	660360	405890	1220990	260
2019-01	315760	1090	312920	399730	1615	399400	660360	405890	1220990	260
2019-01	315760	1090	312920	399730	1615	399400	660360	405890	1220990	260
2019-01	312860	1090	312920	399730	1615	399400	660360	401890	1220990	260
2019-01	312860	1090	312920	399730	1615	399400	660360	401890	1220990	260
2019-01	312860	1090	312920	399730	1615	399400	660360	401890	1220990	260
2019-01	312860	1090	312920	399730	1615	399400	660360	401890	1220990	260
2019-01	311910	1090	311790	399730	1615	397200	660360	399920	1220990	260
2019-01	311910	1090	311790	399730	1615	397200	660360	399920	1220990	260
2019-01	311910	1090	311790	399730	1615	397200	660360	399920	1220990	260
2019-01	311910	1090	311790	399730	1615	397200	660360	399920	1220990	260
2019-01	311910	1090	311790	399730	1615	397200	660360	399920	1220990	260
2019-01	311910	1090	311790	399730	1615	397200	660360	399920	1220990	260
2019-01	311910	1090	311790	399730	1615	397200	660360	399920	1220990	260
2019-01	311910	1090	311790	399730	1615	397200	660360	399920	1220990	260
2019-01	311910	1090	311790	399730	1615	397200	660360	399920	1220990	260
2019-01	311910	1090	311790	399730	1615	397200	660360	399920	1220990	260
2019-02	311340	1090	311320	397200	1615	398270	660360	399200	1220990	260
2019-02										260
2019-02	312140	1090	312060	400220	1615	397380	660360	400160	1220990
2019-02	312140	1090	312060	400220	1615	397380	660360	400160	1220990
2019-02	312140	1090	312060	400220	1615	397380	660360	400160	1220990
2019-02	312140	1090	312060	400220	1615	397380	660360	400160	1220990	260
2019-02	312140	1090	312060	400220	1615	397380	660360	400160	1220990	260
2019-02	310820	1250	312060	400220	1615	397380	660360	397910	1220990	260
2019-02	310820	1250	312060	400220	1615	397380	660360	397910	1220990	260
2019-02	310820	1270	312060	400220	1615	397380	660360	397910	1241050	260
2019-02	310820	1270	312060	400220	1615	397380	660360	397910	1241050	260
2019-02	310820	1270	312060	400220	1615	397380	660360	397910	1241050	260
2019-02	310820	1270	312060	400220	1615	397380	660360	397910	1241050	260
2019-02	310820	1270	312060	400220	1615	397380	660360	397910	1241050	260
2019-02	305880	1270	308860	400220	1615	392170	660360	392760	1251080
2019-02	305880	1300	308860	400220	1615	392170	660360	389670	1270360
2019-03	305880	1300	308860	400220	1615	392170	660360	389670	1275330
2019-03	305880	1300	308860	400220	1615	392170	660360	389670	1275330	260
2019-03	305880	1300	308860	400220	1615	392170	660360	389670	1291020	260
2019-03	300930	1300	306910	400220	1615	391170	660360	386730	1291020	260
2019-03	300930	1300	306910	400220	1615	391170	660360	386730	1291020	260
2019-03	300930	1300	306910	400220	1615	391170	660360	386730	1291020	260
2019-03	300930	1300	306910	400220	1695	387390	660360	382260	1310960	260
2019-03	295920	1350	302340	400220	1695	382280	660360	377320	1330350	260
2019-03	295920	1350	302340	400220	1695	382280	660360	377320	1330350	260
2019-03	295920	1370	302340	400220	1695	382280	660360	377320	1330350
2019-03	290940	1380	292380	384670	1715	377200	660360	372320	1340800
2019-03	290940	1430	292380	384670	1755	377200	660360	372320	1340800	260
2019-03	290940	1430	292380	384670	1755	377200	660360	372320	1340800	260
2019-03	290940	1450	292380	384670	1755	377200	660360	372320	1340800	260
2019-03	290940	1460	292380	379890	1815	377200	690140	372320	1400760	260
2019-03	290940	1460	292380	379890	1815	377200	690140	372320	1415300	260
2019-03	290940	1490	292380	379890	1815	377200	690140	372320	1440360	260
2019-03	290940	1510	292380	379890	1815	377200	690140	372320	1450320	260
2019-03	290940	1530	292380	379890	1815	377200	690140	372320	1460340	260
2019-03	290940	1530	292380	379890	1815	377200	690140	372320	1460340	260
2019-03	290940	1530	292380	379890	1815	377200	690140	372320	1460340	260
2019-04	285880	1530	287360	379890	1815	372260	690140	367200	1460340	260
2019-04	280940	1530	287360	379890	1815	372260	690140	362200	1460340	260
2019-04	278420	1530	287360	379890	1815	372260	690140	352420	1460340	260
2019-04	278420	1530	287360	379890	1815	372260	690140	352420	1460340	260
2019-04	278420	1530	287360	379890	1815	372260	690140	352420	1460340	260
2019-04	276340	1530	287360	379890	1815	372260	690140	352420	1460340	260
2019-04	275440	1530	282420	374800	1815	367200	690140	352420	1460340	270
2019-04	275440	1530	282420	374800	1815	367200	690140	352420	1460340	270
2019-04	271290	1530	272360	374800	1815	362260	690140	347320	1460340	270
2019-04	271290	1530	272360	374800	1815	362260	690140	347320	1460340	270
2019-04	271290	1530	272360	364800	1815	344920	690140	337420	1485740	270
2019-04	271290	1530	272360	364800	1815	344920	690140	337420	1485740	270
2019-04	271290	1530	272360	364800	1815	337340	690140	332420	1485740	270
2019-04	264860	1530	272360	364800	1815	337340	690140	332420	1485740	270
2019-04	264860	1530	272360	364800	1815	337340	690140	332420	1485740	270
2019-04	264860	1530	272360	354860	1815	337340	690140	332420	1485740	270
2019-04	262440	1530	272360	354860	1815	337340	690140	332420	1485740	270
2019-04	262440	1530	272360	354860	1815	337340	690140	332420	1485740	270
2019-04	262440	1530	272360	354860	1815	337340	690140	332420	1485740	270
2019-04										270
2019-04	262440	1530	272360	354860	1815	337340	690140	337660	1485740	270
2019-04	262440	1530	272360	354860	1815	337340	690140	337660	1485740	270
2019-05										270
2019-05	262440	1530	272360	354860	1815	337340	690140	337660	1485740	270
2019-05	264620	1530	272360	354860	1815	337340	690140	337660	1485740	270
2019-05	264620	1530	272360	354860	1815	337340	690140	337660	1485740	270
2019-05	264620	1540	272360	354860	1865	337340	690140	337660	1496260	270
2019-05	264620	1550	272360	344860	1865	337340	690140	337660	1520390	270
2019-05	264620	1575	272360	344860	1865	337340	690140	337660	1550390	270
2019-05	264620	1575	272360	344860	1945	337340	690140	337660	1570840	270
2019-05	264620	1645	272360	344860	1945	337340	690140	337660	1591260	270
2019-05	262320	1665	267290	344860	1955	337340	690140	337660	1610390	270
2019-05	263710	1675	267290	344860	1955	337340	690140	337660	1631110	270
2019-05	267560	1750	267290	344860	1955	337340	690140	345180	1710840	275
2019-05	275240	1790	267290	355200	1955	342640	690140	367680	1765480	275
2019-05	305140	1920	300120	355200	2265	385180	690140	392830	1915860	275
2019-05	335160	1960	330200	355200	2265	435120	690140	445130	1945570	275
2019-05	335160	1990	335080	355200	2335	445330	690140	445130	1976350	275
2019-05	335160	1990	335080	355200	2335	445330	690140	445130	1976350	275
2019-05	324930	1990	329760	355200	2335	439760	690140	439780	1976350	275
2019-05	324930	1990	329760	355200	2335	439760	690140	439780	1976350	275
2019-05	335180	1990	340200	375240	2335	439760	690140	439780	1976350	275
2019-05	335180	1990	340200	375240	2335	439760	690140	439780	1976350	275
2019-06	340270	2000	340200	390220	2335	445120	690140	445270	1976350	275
2019-06	345140	2000	350210	410220	2335	455110	710170	455330	1976350	275
2019-06	345140	2000	350210	410220	2335	455110	710170	455330	1976350	280
2019-06	350180	2010	350210	410220	2440	455110	710170	455330	1995410	280
2019-06	355080	2010	355090	410220	2440	457720	710170	457620	1995410	280
2019-06	357800	2010	355090	410220	2440	457720	710170	457620	1995410	285
2019-06	357800	2010	355090	410220	2440	457720	710170	457620	1995410	285
2019-06	358640	2010	362680	410220	2440	467800	710170	470100	1995410	285
2019-06	362580	2010	367800	410220	2440	470360	710170	470100	1995410	285
2019-06	367680	2010	369660	410220	2440	473280	710170	473120	1995410	285
2019-06	367680	2010	369660	410220	2440	473280	710170	473120	1995410	285
2019-06	377740	2010	379610	410220	2440	481920	710170	481920	1995410	285
2019-06	365230	2010	369260	404800	2440	471260	710170	471260	1995410	295
2019-06	367770	2010	371590	404800	2440	471260	710170	471260	1995410	300
2019-06	367770	2010	371590	404800	2440	471260	710170	471260	1995410	300
2019-06	357260	2010	358420	404800	2440	459610	710170	459760	1995410	300
2019-06	357260	1945	358420	404800	2440	459610	710170	459760	1963710	300
2019-06	347300	1945	348340	404800	2440	444670	710170	444880	1963710	300
2019-06	347300	1945	348340	404800	2440	444670	710170	444880	1944610	300
2019-07	347300	1945	348340	404800	2440	444670	710170	444880	1944610	300
2019-07	347300	1945	348340	404800	2440	444670	710170	444880	1944610	300
2019-07	347300	1945	348340	404800	2440	444670	710170	444880	1944610	300
2019-07	347300	1945	348340	404800	2440	444670	710170	444880	1944610	300
2019-07	337290	1945	338420	404800	2440	434670	710170	434880	1944610	300
2019-07	337290	1945	338420	404800	2440	434670	710170	434880	1944610	300
2019-07	327290	1945	328360	404800	2440	424900	710170	434880	1944610	300
2019-07	322320	1915	323320	404800	2440	414910	710170	414820	1923770	300
2019-07	322320	1915	323320	404800	2440	414910	710170	414820	1923770	300
2019-07	322320	1915	323320	404800	2440	414910	710170	414820	1923770	300
2019-07	312420	1885	313290	404800	2440	414910	710170	414820	1913680	300
2019-07	312420	1885	313290	394730	2440	414910	699490	414820	1913680	295
2019-07	312420	1885	313290	394730	2440	414910	699490	414820	1913680	295
2019-07	310340	1885	311260	394730	2440	412320	699490	412200	1913680	295
2019-07	302260	1885	303430	394730	2440	402170	699490	402280	1913680	295
2019-07	302260	1885	303430	394730	2440	402170	699490	402280	1913680	295
2019-07	297430	1835	298380	394730	2440	397390	699490	397300	1864480	295
2019-07	292320	1795	293430	389800	2290	387200	699490	387320	1834600	295
2019-07	290430	1785	291290	389800	2270	382200	699490	382400	1834600	295
2019-07	290430	1845	291290	389800	2270	382200	699490	382400	1840920	295
2019-07	290430	1845	291290	389800	2270	382200	699490	382400	1840920	295
2019-07	290430	1845	291290	389800	2270	382200	699490	382400	1840920	295
2019-07	292660	1865	293740	389800	2270	382200	699490	382400	1860840	290
2019-08	294680	1865	295770	389800	2270	382200	699490	382400	1860840	290
2019-08	295740	1935	296640	389800	2270	382200	699490	382400	1860840	290
2019-08	302740	1945	301660	389800	2270	382200	699490	382400	1911230	290
2019-08	307740	1975	312680	389800	2270	385680	699490	385680	1931160	290
2019-08	312660	1995	316590	389800	2270	387600	699490	387590	1941650	290
2019-08	312660	1995	316590	389800	2270	387600	699490	387590	1941650	290
2019-08	312660	1995	316590	389800	2270	387600	699490	387590	1941650	290
2019-08	312660	1995	316590	389800	2270	387600	699490	387590	1941650	290
2019-08	307260	1995	312340	384890	2270	387600	694640	387590	1941650	290
2019-08	302320	1995	307320	384890	2270	387600	694640	387590	1929000	290
2019-08	297320	1995	302420	384890	2270	382300	694640	382320	1929000	290
2019-08	302590	1995	302420	384890	2270	387590	694640	387740	1929000	290
2019-08	302590	1995	302420	384890	2270	387590	694640	387740	1929000	290
2019-08	307660	1995	307590	384890	2270	392830	694640	392610	1918410	290
2019-08	312740	1995	312570	384890	2270	397720	694640	397800	1918410	290
2019-08	312740	1915.5	312570	384890	2270	397720	694640	397800	1908800	290
2019-08	309920	1865	309860	384890	2270	397720	694640	397800	1908800	290
2019-08	309920	1865	309860	384890	2270	397720	694640	397800	1908800	290
2019-08	315140	1865	315160	384890	2270	397720	694640	397800	1908800	290
2019-08	317660	1845	320180	384890	2270	397720	694640	397800	1908800	290
2019-08	317660	1845	320180	384890	2270	397720	694640	397800	1908800	290
2019-08	317660	1845	320180	384890	2270	397720	694640	397800	1908800	290
2019-09	320570	1845	322640	384890	2270	402770	694640	402770	1908800	290
2019-09	320570	1845	322640	384890	2270	402770	694640	402770	1908800	290
2019-09	322680	1845	324580	384890	2270	407720	694640	407590	1908800	290
2019-09	325770	1935	327590	384890	2335	411610	694640	410680	1926140	290
2019-09	327600	1940	329580	384890	2335	413610	694640	412590	1931140	290
2019-09	327600	1940	329580	384890	2335	413610	694640	412590	1931140	290
2019-09	327600	1940	329580	384890	2335	413610	694640	412590	1931140	290
2019-09	330570	1940	332710	384890	2335	413610	694640	412590	1931140	290
2019-09	330570	1940	332710	384890	2335	415770	694640	414860	1931140	290
2019-09	330570	1940	332710	384890	2335	415770	694640	414860	1931140	290
2019-09	330570	1890	332710	384890	2335	415770	694640	414860	1919540	290
2019-09	330570	1880	327430	384890	2335	410320	694640	411780	1899510	290
2019-09	322360	1860	322290	384890	2335	410320	694640	411780	1888740	290
2019-09	322360	1860	322290	384890	2335	410320	694640	411780	1888740	290
2019-09	322360	1860	322290	384890	2335	410320	694640	411780	1888740	290
2019-09	320430	1850	322290	384890	2335	410320	694640	406670	1869500	290
2019-09	320430	1850	322290	384890	2335	410320	694640	406670	1869500	290
2019-09	320430	1850	322290	384890	2335	410320	694640	406670	1869500	290
2019-09	317340	1850	319420	384890	2335	406410	694640	406670	1869500	290
2019-09	317340	1850	319420	384890	2335	406410	694640	406670	1869500	290
2019-10	317340	1850	319420	384890	2335	406410	694640	406670	1869500	290
2019-10	317340	1820	319420	384890	2335	406410	694640	404880	1839140	290
2019-10	317340	1750	319420	384890	2335	406410	694640	404880	1819480	290
2019-10	317340	1750	319420	384890	2335	406410	694640	404880	1819480	290
2019-10	314840	1740	317360	379730	2235	398390	684660	396820	1778940	280
2019-10	314840	1740	317360	379730	2235	398390	684660	396820	1778940	280
2019-10	312840	1710	315430	374900	2165	396400	684660	394670	1748440	280
2019-10	312840	1700	312290	374900	2165	393200	684660	392780	1719580	280
2019-10	307320	1690	307290	374900	2135	388140	684660	387420	1708470	280
2019-10	307320	1730	307290	364730	2135	388140	674800	387420	1720500	280
2019-10	307320	1650	307290	354840	2105	388140	664720	387420	1668800	280
2019-10	303360	1590	304920	354840	2105	383230	664720	382400	1649520	280
2019-10	298340	1580	299760	354840	2055	378420	664720	377390	1618590	280
2019-10	295430	1580	296860	354840	2055	375420	664720	374230	1618590	280
2019-10	295430	1580	296860	354840	2055	375420	664720	374230	1618590	280
2019-10	290760	1530	291860	354840	2035	370420	664720	370260	1598830	280
2019-10	292070	1530	293120	354840	2035	370420	664720	370260	1598830	280
2019-10	297120	1510	297210	354840	2035	372680	664720	372740	1558950	280
2019-11	293920	1510	293840	354840	2035	367900	664720	367200	1558950	280
2019-11	289930	1470	291840	354840	2015	365900	664720	365320	1529540	280
2019-11	289930	1470	291840	354840	2015	365900	664720	365320	1529540	280
2019-11	288790	1470	289840	354840	2015	363890	664720	363320	1519140	280
2019-11	286340	1470	287290	344840	2015	363890	649460	363320	1519140	280
2019-11	286340	1470	287290	344840	2015	363890	649460	363320	1519140	280
2019-11	286340	1560	287290	344840	2015	363890	649460	363320	1530840	280
2019-11	284320	1560	285260	344840	2015	363890	649460	363320	1536140	280
2019-11	284320	1560	285260	344840	2015	363890	649460	363320	1536140	280
2019-11	284320	1560	285260	344840	2015	363890	649460	363320	1536140	280
2019-11	284320	1580	285260	344840	2015	363890	649460	363320	1536140	280
2019-11	282290	1580	283920	334730	2015	361730	649460	359900	1536140	280
2019-11	282290	1525	283920	334730	2075	361730	649460	359900	1555370	280
2019-11	280420	1525	281930	334730	2075	359890	649460	357900	1555370	280
2019-11	280420	1595	281930	334730	2075	359890	649460	357900	1575380	280
2019-11	282640	1605	284060	334730	2095	361180	649460	361270	1586050	270
2019-11	283660	1615	286570	334730	2095	363590	649460	362830	1596080	270
2019-11	284240	1620	286570	334730	2095	363590	649460	362830	1606140	270
2019-11	284240	1620	286570	334730	2095	363590	649460	362830	1606140	270
2019-11	284240	1620	286570	334730	2095	361400	649460	360420	1616320	270
2019-11	284240	1620	286570	334730	2095	361400	649460	360420	1616320	270
2019-12	284240	1640	286570	334730	2095	361400	649460	360420	1625660	270
2019-12	286080	1690	288680	334730	2095	361400	649460	360420	1646260	270
2019-12	287240	1700	289640	334730	2095	362580	649460	361740	1646260	270
2019-12	289060	1700	290070	340100	2095	363580	649460	362590	1655490	270
2019-12	289060	1700	292160	340100	2095	364770	649460	364740	1665800	270
2019-12	289060	1700	292160	340100	2095	364770	649460	364740	1665800	270
2019-12	289060	1730	292160	340100	2145	364770	649460	364740	1680410	270
2019-12	289060	1730	292160	340100	2145	364770	649460	364740	1691110	270
2019-12	291140	1730	293210	340100	2145	365770	649460	366830	1691110	270
2019-12	291140	1730	293210	340100	2145	365770	649460	366830	1691110	270
2019-12	289880	1780	291880	340100	2145	364320	649460	365420	1701000	270
2019-12	289880	1780	291880	340100	2145	364320	649460	365420	1701000	270
2019-12	289880	1780	291880	340100	2145	364320	649460	365420	1701000	270
2019-12	289880	1800	291880	340100	2145	364320	649460	365420	1710370	270
2019-12	285790	1800	287790	340100	2145	360410	649460	361410	1710370	270
2019-12	283880	1800	285820	340100	2145	358200	649460	359340	1710370	270
2019-12	283880	1800	285820	340100	2145	358200	649460	359340	1710370	270
2019-12	283880	1800	285820	340100	2145	358200	649460	359340	1710370	270
2019-12	283880	1800	285820	340100	2145	358200	649460	359340	1710370	270
2019-12	283880	1800	285820	340100	2145	358200	649460	359340	1710370	270
2019-12	283880	1800	285820	340100	2145	361300	649460	361770	1710370	270
2019-12	283880	1800	285820	340100	2145	361300	649460	361770	1710370	270
2020-01	279940	1800	291240	340100	2145	356760	649460	361770	1710370	270
2020-01	279940	1800	291240	334900	2145	356760	649460	361770	1710370	270
2020-01	279940	1660	291240	334900	2145	356760	649460	361770	1688920	270
2020-01	279940	1660	291240	334900	2145	356760	649460	361770	1688920	270
2020-01	279940	1650	291240	329860	2145	356760	649460	359300	1688920	270
2020-01	279940	1650	291240	329860	2145	356760	649460	359300	1688920	270
2020-01	279940	1650	291240	329860	2145	356760	649460	359300	1688920	270
2020-01	279940	1650	291240	329860	2145	356760	649460	358820	1688920	270
2020-01	279940	1650	291240	329860	2145	356760	649460	358820	1688920	270
2020-01	279940	1650	291240	329860	2145	356760	649460	358820	1688920	270
2020-01	279940	1650	291240	329860	2145	356760	649460	358820	1688920	270
2020-01	279940	1650	291240	329860	2145	356760	649460	358820	1688920	270
2020-01										270
2020-01	279940	1650	291240	329860	2145	356760	649460	358820	1688920	270
2020-01	279940	1650	291240	329860	2145	356760	649460	358820	1688920
2020-01	279940	1650	291240	329860	2145	356760	649460	358820	1688920
2020-01	279940	1650	291240	329860	2145	356760	649460	358820	1688920
2020-02	278860	1640	292210	329860	2145	367580	644640	357730	1683650	270
2020-02	278860	1640	292210	329860	2145	367580	644640	357730	1683650
2020-02	278860	1640	292210	329860	2145	367580	644640	357730	1683650
2020-02	278860	1640	292210	329860	2145	367580	644640	357730	1683650
2020-02	281080	1640	293680	329860	2145	367580	644640	357730	1683650
2020-02	279790	1720	290790	329860	2145	356700	650450	359090	1691260	270
2020-02	279790	1720	290790	329860	2145	356700	650450	359090	1691260	270
2020-02	282570	1720	290790	329860	2145	356700	650450	359090	1691260	270
2020-02	284640	1750	293620	329860	2145	367300	650450	359090	1691260	270
2020-02	284640	1750	293620	329860	2235	367300	650450	359090	1691260	270
2020-02	284640	1750	293620	329860	2235	367300	650450	359090	1691260	270
2020-02	284640	1750	293620	329860	2235	367300	650450	359090	1691260	270
2020-02	287680	1805	296660	329860	2370	372100	650450	359090	1720740	270
2020-02	287680	1820	296660	329860	2370	372100	650450	359090	1720740	270
2020-02	286420	1820	295840	319910	2370	372100	650450	359090	1720740	270
2020-02	282340	1820	292360	319910	2370	372100	650450	359090	1720740	270
2020-02	282340	1850	292360	319910	2370	372100	650450	359090	1761200	270
2020-02	282340	1850	292360	319910	2370	372100	650450	359090	1761200	270
2020-02	282340	1860	292360	319910	2370	372100	650450	356840	1791530	270
2020-02	282340	1860	292360	319910	2370	372100	650450	356840	1800520	270
2020-03	280340	1870	297620	319910	2370	372100	650450	352900	1800520	270
2020-03	277360	1890	297620	319910	2370	382770	650450	350900	1800520	270
2020-03	277360	1890	297620	319910	2370	382770	650450	350900	1800520	270
2020-03	276340	1890	297620	319910	2370	382770	650450	350900	1811200	270
2020-03	272430	1890	295320	319910	2370	380320	650450	346840	1811200	270
2020-03	272430	1890	295320	319910	2370	380320	650450	346840	1811200	270
2020-03	272430	1890	295320	319910	2370	380320	650450	346840	1811200	270
2020-03	271360	1900	292420	319910	2370	377410	650450	341930	1820530	270
2020-03	270930	1920	292420	319910	2370	377410	650450	341930	1841320	270
2020-03	270930	1920	292420	319910	2370	377410	650450	341930	1841320	270
2020-03	270930	1920	292420	319910	2370	377410	650450	341930	1841320	270
2020-03	270930	1920	292420	319910	2370	377410	650450	341930	1841320	270
2020-03	273070	1920	292420	319910	2370	377410	650450	344240	1851410	270
2020-03	273070	1920	292420	319910	2370	377410	650450	344240	1851410	270
2020-03	273070	1920	292420	319910	2370	377410	650450	344240	1851410	270
2020-03	273070	1920	292420	319910	2370	375390	650450	344240	1851410	270
2020-03	273070	1920	292420	319910	2370	375390	650450	344240	1851410	270
2020-03	273070	1810	292420	319910	2370	375390	650450	344240	1829590	270
2020-03	270880	1790	290260	314860	2370	372410	650450	344240	1829590	270
2020-03	270880	1770	290260	309760	2295	372410	639640	340820	1818410	270
2020-03	270430	1770	290260	309760	2295	372410	639640	339910	1808800	270
2020-03	270430	1770	290260	309760	2295	372410	639640	339910	1808800	270
2020-04	267340	1760	288340	309760	2295	367320	639640	337420	1799630	270
2020-04	265320	1760	284760	309760	2295	362200	639640	334760	1799630	270
2020-04	264430	1760	284760	309760	2295	362200	639640	334760	1799630	270
2020-04	262900	1760	282760	304730	2295	360900	634720	332730	1799630	270
2020-04	260880	1750	282760	304730	2295	360900	634720	331410	1789060	270
2020-04	260880	1750	282760	304730	2295	360900	634720	331410	1789060	270
2020-04	259950	1750	280930	304730	2295	358840	634720	331410	1789060	270
2020-04	259950	1750	280930	304730	2295	358840	634720	331410	1789060	270
2020-04	259950	1750	280930	304730	2295	358840	634720	331410	1789060	270
2020-04	259950	1750	278880	304730	2295	353920	634720	329290	1789060	270
2020-04	259950	1750	278880	304730	2295	353920	634720	329290	1789060	270
2020-04	259950	1750	278880	304730	2295	353920	634720	329290	1789060	270
2020-04	259950	1750	278880	304730	2295	353920	634720	329290	1789060	270
2020-04	259950	1750	278880	304730	2295	353920	634720	329290	1789060	270
2020-04	261120	1750	278880	304730	2295	353920	634720	330740	1789060	270
2020-04	261120	1750	278880	304730	2295	353920	634720	330740	1789060	270
2020-04	261120	1750	278880	304730	2295	353920	634720	330740	1789060	270
2020-04	263180	1750	278880	304730	2295	353920	634720	330740	1789060	270
2020-04	263180	1750	278880	304730	2295	353920	634720	330740	1789060	270
2020-04	263180	1750	278880	304730	2295	353920	634720	330740	1789060	270
2020-04	263180	1750	278880	304730	2295	353920	634720	330740	1789060	270
2020-05	263180	1750	278880	304730	2295	353920	634720	330740	1779530	270
2020-05	263180	1750	278880	304730	2295	353920	634720	330740	1779530	270
2020-05	265120	1750	278880	304730	2295	353920	634720	330740	1779530	270
2020-05	266120	1750	280060	304730	2295	353920	634720	335700	1779530	270
2020-05	268120	1750	280060	304730	2295	353920	634720	337600	1779530	270
2020-05	270140	1750	280060	304730	2295	353920	634720	339770	1769240	270
2020-05	271060	1750	280060	304730	2295	353920	634720	340710	1769240	270
2020-05	271060	1805	280060	304730	2295	353920	634720	340710	1769240	270
2020-05	268880	1885	280060	304730	2295	353920	634720	340710	1830410	270
2020-05	268880	1895	280060	304730	2397.5	353920	634720	341580	1840920	270
2020-05	268880	1930	280060	304730	2397.5	353920	634720	341580	1846290	270
2020-05	268880	1930	280060	294820	2397.5	353920	624870	341580	1846290	270
2020-05	267840	1990	280060	294820	2465	353920	624870	339410	1895900	270
2020-05	267840	1990	280060	294820	2465	353920	624870	339410	1895900	270
2020-05	267840	1990	280060	294820	2465	353920	624870	339410	1895900	270
2020-05	269140	1990	280060	294820	2465	353920	624870	339410	1895900	270
2020-05	271120	1990	280060	294820	2465	353920	624870	339410	1895900	270
2020-05	271120	1990	280060	294820	2465	353920	624870	339410	1895900
2020-06	271120	1990	280060	294820	2465	353920	624870	339410	1895900	270
2020-06	273070	1990	280060	294820	2465	353920	624870	342240	1895900	270
2020-06	273070	1990	280060	294820	2465	353920	624870	342240	1895900	270
2020-06	274060	1990	281740	289940	2465	356100	624870	344240	1895900
2020-06	274060	1990	281740	289940	2465	356100	624870	344240	1895900	270
2020-06	276070	1990	286660	289940	2465	366110	624870	349140	1895900
2020-06	284140	1990	291620	300080	2465	369090	635340	359090	1895900	270
2020-06	286240	1990	296640	310140	2465	369090	645540	359090	1895900
2020-06	291240	1990	298590	310140	2465	379200	645540	362100	1895900	270
2020-06	291240	1990	298590	310140	2465	379200	645540	362100	1895900
2020-06	288860	1990	295260	310140	2465	379200	645540	362100	1895900
2020-06	286940	1990	295260	310140	2465	376300	645540	359840	1905460
2020-06	283920	1990	293360	310140	2465	374300	645540	359840	1905460	270
2020-06	283920	1990	293360	310140	2465	374300	645540	358910	1905460	270
2020-06	283920	1990	293360	310140	2465	374300	645540	358910	1905460
2020-06	286160	1990	293360	310140	2465	374300	645540	363300	1905460
2020-06	288120	1990	293360	310140	2465	374300	645540	363580	1905460	270
2020-06	289070	1900	296070	310140	2465	376680	645540	366590	1905460	280
2020-06	291080	1900	300090	310140	2465	381590	634850	366590	1894620
2020-06	291080	1900	302080	310140	2465	381590	634850	368590	1894620
2020-07	291080	1900	302080	310140	2465	381590	634850	368590	1894620	280
2020-07	288930	1900	299940	310140	2345	381590	634850	366320	1884080
2020-07	288930	1900	299940	304790	2345	381590	634850	366320	1873980
2020-07	288930	1860	302090	298840	2345	383800	629550	366320	1873980	280
2020-07	290180	1860	306240	298840	2345	387180	629550	367800	1873980	280
2020-07	290180	1860	306240	298840	2345	387180	629550	367800	1873980
2020-07	292140	1860	306240	298840	2345	387180	619850	367800	1873980
2020-07	292140	1860	306240	298840	2345	387180	619850	367800	1854460
2020-07	293070	1860	308060	298840	2345	391180	630510	367800	1854460
2020-07	293580	1850	310120	298840	2345	391180	630510	370740	1854460	280
2020-07	294710	1815	310120	298840	2345	391180	630510	371700	1848380
2020-07	294710	1815	310120	298840	2345	391180	630510	371700	1848380	280
2020-07	294710	1815	310120	298840	2345	391180	630510	371700	1848380
2020-07	294710	1815	310120	298840	2345	391180	630510	371700	1848380	280
2020-07	294710	1815	310120	298840	2345	391180	630510	371700	1848380
2020-07	294710	1815	310120	298840	2345	391180	630510	371700	1848380
2020-07	294710	1815	310120	298840	2345	391180	630510	371700	1848380
2020-07	294710	1815	310120	298840	2345	391180	630510	371700	1848380	280
2020-07	295740	1815	310120	298840	2345	391180	630510	372590	1848380
2020-07	295740	1815	312210	298840	2345	394090	630510	373770	1848380	280
2020-07	295740	1865	312210	298840	2345	394090	630510	373770	1848380
2020-07	295740	1865	312210	298840	2345	394090	630510	373770	1848380
2020-07	296070	1865	314160	298840	2345	399270	630510	375770	1848380	290
2020-08	299240	1865	317590	298840	2345	401200	630510	379100	1848380
2020-08	304180	1865	322580	298840	2345	404300	630510	384330	1848380
2020-08	305240	1865	322580	301710	2345	404300	630510	384330	1848380	290
2020-08	310080	1865	332770	301710	2345	409100	630510	391300	1848380
2020-08	316640	1865	335640	301710	2345	416300	630510	397680	1848380
2020-08	319590	1865	337710	301710	2345	424110	660300	402770	1848380	290
2020-08	319590	1865	337710	301710	2345	424110	660300	402770	1848380
2020-08	327700	1865	347590	311640	2345	434330	660300	407590	1848380
2020-08	332740	1865	352590	321590	2345	439270	680540	417600	1848380
2020-08	332740	1865	352590	325270	2345	444090	695380	417600	1848380
2020-08	337570	1865	357770	330180	2345	449260	695380	425220	1848380	290
2020-08	339590	1865	357770	330180	2345	449260	695380	427620	1848380
2020-08	344740	1795	362680	335090	2295	454240	695380	432860	1829120
2020-08	348270	1795	367720	335090	2285	457700	695380	437700	1819200
2020-08	348270	1795	367720	335090	2285	462620	695380	442620	1809260
2020-08	348270	1785	367720	335090	2215	460370	695380	442620	1789100
2020-08	348270	1785	367720	335090	2215	460370	695380	442620	1789100
2020-08	346300	1775	367720	335090	2215	460370	695380	442620	1789100	290
2020-08	343340	1775	365300	335090	2215	460370	695380	437300	1789100
2020-08	340700	1775	362700	330410	2215	459260	695380	435900	1789100
2020-08	341590	1775	362400	329790	2215	460740	695380	437770	1789100
2020-09	341590	1750	362400	329790	2195	460740	695380	432380	1768680
2020-09	341590	1750	362400	329790	2195	460740	695380	432380	1768680
2020-09	341590	1725	362400	329790	2195	460740	695380	432380	1768680	290
2020-09	341590	1725	362400	329790	2195	460740	695380	432380	1768680
2020-09	341590	1725	362400	329790	2195	460740	695380	432380	1768680
2020-09	341590	1725	362400	329790	2195	455390	695380	432380	1768680
2020-09	341590	1690	362400	329790	2195	455390	695380	432380	1749300
2020-09	339920	1690	362400	329790	2195	455390	695380	430780	1749300
2020-09	336840	1670	362400	329790	2195	455390	695380	428300	1729650
2020-09	335860	1650	362400	329790	2195	452380	695380	425910	1729650
2020-09	335860	1650	362400	329790	2195	452380	695380	425910	1729650
2020-09	332930	1650	362400	329790	2195	452380	695380	425910	1719510
2020-09	332930	1630	359730	329790	2195	452380	695380	423890	1719510
2020-09	332930	1630	359730	329790	2195	452380	695380	422380	1719510
2020-09	332930	1630	357790	327230	2195	452380	695380	422380	1719510
2020-09	332930	1630	357230	327230	2195	452380	695380	422380	1708800
2020-09	330760	1630	357230	327230	2195	452380	695380	421700	1698800
2020-09	330760	1630	353300	327230	2195	447110	684850	419800	1698800
2020-09	328730	1630	353300	324230	2195	445900	684850	419800	1698800
2020-09	328730	1630	353300	324230	2195	445900	684850	419800	1698800	290
2020-09	326790	1630	352230	324230	2160	439800	674660	415670	1679240
2020-09	326790	1630	352230	324230	2160	439800	674660	415670	1679240
2020-10	326790	1630	347300	324230	2160	439800	674660	415670	1679240	290
2020-10	322840	1610	347300	324230	2160	434730	654810	410780	1663980
2020-10	322840	1590	347300	324230	2160	434730	654810	410780	1619010
2020-10	322840	1590	347300	324230	2160	434730	654810	410780	1619010
2020-10	322840	1590	347300	324230	2160	434730	654810	410780	1619010
2020-10	322840	1590	347300	324230	2160	434730	654810	410780	1619010
2020-10	322840	1590	347300	324230	2160	434730	654810	410780	1619010
2020-10	325070	1590	347300	324230	2160	440120	654810	413100	1619010
2020-10	325070	1590	347300	322360	2160	440120	649620	413100	1619010
2020-10	325070	1590	347300	322360	2160	440120	649620	413100	1619010
2020-10	325070	1590	347300	317320	2160	440120	634700	413100	1619010
2020-10	326590	1690	347300	317320	2160	441270	624550	413100	1640460
2020-10	326590	1690	347300	317320	2160	441270	624550	413100	1640460
2020-10	326590	1690	347300	317320	2160	441270	624550	413100	1640460
2020-10	329070	1690	352580	317320	2160	444220	624550	416300	1640460
2020-10	332660	1690	354590	317320	2160	447600	624550	418220	1640460
2020-11	333700	1700	356210	317320	2160	447600	624550	418220	1660800	290
2020-11	336590	1700	359100	317320	2160	447600	624550	420110	1660800
2020-11	338580	1770	362800	322640	2270	452600	624550	425300	1691440
2020-11	341200	1770	367770	327770	2270	462780	624550	427090	1691440
2020-11	343570	1770	372680	327770	2290	467800	624550	432090	1701320
2020-11	343570	1770	372680	327770	2290	467800	624550	432090	1701320
2020-11	343570	1770	375770	327770	2290	467800	624550	432090	1701320	290
2020-11	343570	1770	375770	327770	2290	472700	624550	435270	1701320
2020-11	343570	1790	380680	327770	2290	472700	624550	435270	1701320
2020-11	343570	1790	386680	330300	2290	477620	624550	435270	1711080
2020-11										290
2020-11	343570	1790	386680	330300	2290	477620	624550	435270	1711080
2020-11	346590	1790	386680	330300	2290	482640	624550	438300	1711080
2020-11	351590	1790	396740	330300	2290	492760	624550	448360	1720820
2020-11	356740	1810	401770	330300	2290	497650	624550	452620	1726110
2020-11	362640	1815	406800	330300	2310	502740	624550	457620	1735480
2020-11	367660	1825	421830	330300	2310	517920	624550	472620	1750860
2020-11	387720	1825	436600	334640	2340	537630	624550	502620	1760940
2020-11	450300	1830	465240	334640	2405	590260	624550	560360	1791440	290
2020-11	450300	1945	510450	334640	2410	605120	624550	560360	1830430
2020-11	450300	2010	510450	370300	2450	605120	614550	549850	1865460
2020-11	429880	2010	504580	370300	2450	605120	589680	534890	1865460
2020-12	429880	2035	515330	370300	2450	635180	589680	545150	1906120
2020-12	429880	2035	515330	370300	2450	635180	589680	545150	1906120
2020-12	440100	2035	515330	370300	2450	635180	589680	550320	1906120
2020-12	445120	2035	520330	370300	2450	635180	589680	550320	1926100	300
2020-12	445120	2035	520330	370300	2530	635180	589680	550320	1936020
2020-12	434780	2035	509880	370300	2530	624640	589680	539610	1936020
2020-12	434780	2035	509880	370300	2530	624640	589680	539610	1936020
2020-12	414780	2035	504550	370300	2530	614490	589680	519850	1936020
2020-12	404730	2035	502220	370300	2530	609680	589680	509580	1936020
2020-12	404730	2035	502220	370300	2530	609680	589680	509580	1936020
2020-12	399920	1865	497140	359920	2420	594760	579660	504670	1929600
2020-12	399920	1865	487380	359920	2420	592080	569830	499900	1929600
2020-12	399920	1865	487380	359920	2420	592080	569830	499900	1929600	300
2020-12	399920	1865	487380	359920	2420	592080	569830	499900	1929600
2020-12	399920	1865	487380	359920	2420	592080	569830	502640	1929600
2020-12	399920	1865	487380	359920	2420	592080	569830	502640	1929600	300
2020-12	399920	1865	487380	359920	2420	592080	569830	502640	1929600
2020-12	402610	1865	497620	359920	2420	602860	569830	502640	1929600
2020-12	402610	1865	497620	359920	2420	602860	569830	502640	1929600
2020-12	403860	1865	500330	359920	2420	607780	569830	504800	1929600
2020-12	407830	1865	502830	359920	2420	612890	569830	508760	1929600
2020-12	407830	1965	507720	359920	2420	618010	569830	508760	1929600
2020-12	407830	1965	510360	359920	2420	622950	569830	508760	1929600
2021-01	409090	1965	510360	359920	2420	622950	569830	508760	1929600
2021-01	409090	1965	510360	359920	2420	622950	569830	508760	1929600
2021-01	412610	1965	510360	359920	2420	627920	569830	515300	1929600
2021-01	415610	2025	513280	359920	2530	628840	569830	517950	1941170
2021-01	420590	2025	517830	359920	2530	630450	569830	522890	1945510
2021-01	420590	2035	517830	359920	2530	630450	569830	522890	1966080
2021-01	425600	2035	527780	370080	2555	645420	580260	532720	1975440
2021-01	432720	2035	542890	380080	2555	655280	580260	537820	1991100
2021-01	442890	2120	552980	385110	2595	665200	610300	552650	2031800
2021-01	442890	2120	552980	385110	2595	665200	610300	552650	2031800
2021-01	442890	2120	552980	385110	2595	665200	610300	552650	2051290
2021-01	447860	2120	562890	395160	2595	675510	620480	557620	2091440
2021-01	452860	2250	562890	395160	2705	680180	620480	567760	2141500
2021-01	455630	2260	565840	407770	2765	688100	630130	567760	2191860
2021-01	456770	2140	573260	399780	2810	700420	630130		2216410
2021-01	456770	2250	573260	410110	2920	710210	630130		2216410
2021-01	452320	2250	573260	410110	2920	710210	630130		2216410
2021-01	452320	2190	573260	410110	2920	710210	630130		2216410
2021-01	452320	2300	573260	410110	2920	710210	630130		2260540
2021-01	452320	2320	573260	410110	2920	710210	630130		2266280
2021-02	455200	2370	573260	410110	2790	710210	630130		2280570
2021-02	457120	2370	573260	410110	2790	710210	630130		2280570
2021-02	457120	2370	573260	410110	2790	710210	630130		2280570
2021-02	459130	2370	573260	410110	2790	710210	630130		2280570
2021-02	461700	2430	573260	410110	2790	710210	630130		2340490
2021-02	468620	2470	573260	410110	2950	710210	630130		2381140
2021-02	468620	2470	573260	410110	2950	710210	630130		2381140
2021-02	468620	2470	573260	410110	2950	710210	630130		2381140
2021-02	468620	2470	573260	410110	2950	710210	630130		2381140
2021-02	473830	2480	577160	415110	2960	710210	630130		2391590
2021-02	473830	2480	577160	415110	2960	710210	630130		2391590
2021-02	500390	2530	627950	450110	3200	762700	630130		2501020
2021-02	525130	2660	647980	455360	3200	782980	645450		2600590	320
2021-02	555360	2760	647980	485300	3200	782980	645450		2600590	320
2021-02	555360	2760	682820	485300	3200	835630	645450		2732100	320
2021-03	555360	2940	682820	485300	3440	835630	645450		2881360	320
2021-03	580260	3010	685320	495220	3860	850500	685300		2981320	320
2021-03	587820	3010	685320	495220	3860	885500	685300		2981320
2021-03	590260	3080	685320	500420	3860	885500	685300		3041740	320
2021-03	595170	3080	695140	530390	3860	885500	685300		3041740
2021-03	595170	3080	695140	530390	3860	885500	685300		3041740
2021-03	589850	3080	674490	519550	3860	854640	685300		3041740	320
2021-03	574660	3080	674490	519550	3860	854640	685300		3022420
2021-03	570740	2960	674490	519550	3860	854640	685300		2973780	320
2021-03	570740	2960	674490	519550	3860	854640	685300		2973780
2021-03	570740	2960	674490	519550	3860	854640	685300		2973780	320
2021-03	570740	2960	674490	519550	3860	854640	685300		2973780	320
2021-03	577820	2960	674490	519550	3860	854640	685300		2973780
2021-03	577820	3040	674490	519550	3860	854640	685300		3007610	320
2021-03	577820	3040	674490	519550	3860	854640	685300		3007610
2021-03	579670	3090	685570	525110	3860	854640	685300		3017670
2021-03	582640	3090	685570	525110	3860	854640	685300		3017670
2021-03	582640	3110	685570	525110	3935	854640	685300		3046680
[truncated: 640 more rows]

## Sheet: Monthly average price
TIME	PNO	DO	NO	PO	DM	NM	PM	PNA	DFA	NFB
2013-03	306992	1965	333780	367712	3990	424730	444780	41	2073880	322
2013-04	291902	1812.5	324730	367170	3990	424730	444780	40.5	1.8966e+06	296.824
2013-05	271355	1493.67	285646	364904	3814	413944	443584	37.25	1.57685e+06	263.636
2013-06	248888	1272.5	254185	352508	2252.5	335542	408478	34.5	1269990	241.667
2013-07	300118	1790	277920	408435	2652.5	354225	445480	40	1.80249e+06	272.522
2013-08	353486	2376	344172	516892	3124	419550	548170	45	2385966	358.273
2013-09	354974	2145	357335	570170	3210	449188	600150	47	2.17903e+06	342.19
2013-10	349032	1991.25	350458	570170	3210	444910	600150	45.3	2126415	296.316
2013-11	329560	1924.67	330828	570170	3107.33	433454	600150	43.3	1996090	290
2013-12	316120	1743.75	317785	570170	2787.5	415088	646228	41.8	1.96284e+06	286.023
2014-01	309860	1680	307428	564204	2470	399910	810190	41	1748980	272.5
2014-02	310620	1760	305673	561710	2470	402000	812240	42.5	1834050	278.382
2014-03	328525	1783.75	319922	575280	2470	422655	825510	43.5	1.87245e+06	285.5
2014-04	319362	1667.25	317462	575280	2470	413532	819400	42	1.53219e+06	279.5
2014-05	325098	1620	320224	575280	2470	412500	819400	42.5	1687458	279.5
2014-06	312988	1524.62	308492	575280	2447.5	404232	819400	41.5	1.61738e+06	264.8
2014-07	300330	1403.25	299162	573440	2140	392072	721405	40	1.48162e+06	246.674
2014-08	308644	1495	292856	553928	2090	384700	649490	45	1493294	245.5
2014-09	304538	1368	289125	519890	2050	375978	637408	39.1	1454150	242.409
2014-10	291604	1366.4	279288	501483	1910	365394	611692	38.1	1428468	233.763
2014-11	273822	1490.38	265900	440301	1880	347992	567474	36.5	1465330	233.5
2014-12	278820	1552.95	268892	411491	2301.82	345821	537465	35.8	1.55389e+06	236.804
2015-01	284900	1546.5	278924	392856	2356	354892	536886	36.5	1551606	237.786
2015-02	304174	1763.08	303479	395240	2710	387421	545390	38.5	1731950	243.5
2015-03	315524	1840.45	314922	411210	2841.82	402813	557958	36.5	1.8556e+06	252.5
2015-04	296630	1606.9	296996	397386	2562.86	386329	520990	39.2	1.71425e+06	255.095
2015-05	290784	1525	291670	387068	2504.5	371586	499760	38.4	1655039	253.5
2015-06	270253	1463.57	274580	367200	2132.86	360463	494955	35.6	1.58047e+06	244.286
2015-07	246625	1347.17	249641	343583	1834.35	343548	488540	32.4	1.42583e+06	219.87
2015-08	226308	1204.05	227934	315357	1614.29	312395	479900	30	1.27584e+06	212.857
2015-09	229876	1260.25	226121	305470	1688	307420	479900	29.9	1279640	212
2015-10	252687	1337.94	247897	313596	1733.53	311189	479900	32.3	1.34782e+06	215
2015-11	260078	1349.05	251624	310928	1765	312410	479900	33.5	1.37648e+06	215
2015-12	263521	1341.74	259138	309965	1828.91	312892	461429	33.9	1.38711e+06	215
2016-01	260430	1299.5	256081	307129	1761.5	315180	459670	33.4	1.34726e+06	215
2016-02	261424	1262.14	257560	303526	1755	315180	459670	33.3	1.31752e+06	215
2016-03	258880	1175.65	257560	302420	1646.09	315180	459670	33.25	1.25602e+06	215
2016-04	259643	1180.5	255256	302420	1615	315180	459670	33.5	1233706	215
2016-05	267872	1328.57	265201	315635	1942.14	334951	459670	34.2	1.33697e+06	219.048
2016-06	266104	1239.25	265008	317048	1882.25	336436	459670	33.9	1.2956e+06	220
2016-07	256580	1199.05	255923	306924	1672.86	327544	459670	32.75	1.23738e+06	220
2016-08	251030	1257.73	253940	309375	1710	321436	459670	32.15	1.24596e+06	220
2016-09	247271	1207.75	253940	313988	1664.5	317959	459670	31.9	1246759	220
2016-10	245090	1170.36	253940	312638	1640	316360	459670	31.65	1.23646e+06	220
2016-11	247840	1201.14	253940	317495	1640	320537	459670	32.2	1.24216e+06	220
2016-12	259542	1223.86	258450	322079	1640	334507	459670	33.25	1.25145e+06	225.455
2017-01	258820	1132.78	258790	325240	1640	335283	459670	33.75	1216740	230
2017-02	266729	1205.56	263982	330988	1640	344097	459670	34.9	1.22755e+06	230
2017-03	277041	1235	272647	349389	1640	350300	459670	36.1	1240900	230
2017-04	284485	1247.22	278921	363102	1640	355678	459958	36.8	1240900	230
2017-05	293902	1237.5	285506	367455	1640	365868	462260	37.4	1240900	230
2017-06	307733	1177.27	295738	375883	1743.64	375404	478222	40.5	1.23576e+06	235.909
2017-07	359345	1240.48	332773	429536	1777.62	417568	497737	46.25	1.23495e+06	248.095
2017-08	470757	1424.78	448545	549303	1987.61	556888	599543	57.5	1.41356e+06	257.826
2017-09	485790	1233.33	473228	578443	1731.19	596044	678039	63	1.2734e+06	280
2017-10	416225	1155	407062	523615	1619.12	536149	675684	57	1204880	280
2017-11	370014	1150	372471	483500	1595	479929	613384	46.5	1.19125e+06	280
2017-12	299542	1114.76	315639	419545	1524.76	410740	537062	41.8	1.16385e+06	280
2018-01	336905	1195	343414	426715	1650.91	436100	545232	42.5	1.19364e+06	280
2018-02	341300	1200	345528	425686	1660	445300	544740	44	1.20074e+06	280
2018-03	356299	1221.36	357705	447870	1655	455782	563556	45	1.22981e+06	280
2018-04	338696	1135.28	339254	446142	1620	439218	573498	43.8	1.21149e+06	280
2018-05	323231	1095	322251	428997	1620	420596	604074	42.3	1181920	280
2018-06	338656	1185	331359	424140	1620	418456	660360	43	1183960	286
2018-07	329378	1124.55	322330	409640	1585	413327	660360	42.6	1174450	280.909
2018-08	322715	1120.11	316491	409640	1585	407314	660360	42.1	1.15921e+06	264.348
2018-09	324671	1183.82	316340	409640	1585	407200	660360	41.35	1.16052e+06	260
2018-10	319321	1170.28	314596	405276	1585	406100	660360	40.75	1173120	260
2018-11	316745	1175.8	312427	399730	1605.45	397541	660360	40.6	1.17965e+06	260
2018-12	318911	1201.5	315098	399730	1717	402249	660360	40.65	1220990	260
2019-01	313694	1090	312574	399730	1615	398556	660360	40.15	1220990	260
2019-02	310636	1197.33	311584	400019	1615	396745	660360	39.25	1232974	260
2019-03	295689	1398.57	298925	390481	1721.67	382545	670287	37.75	1.35561e+06	260
2019-04	271073	1530	277604	368176	1815	353256	690140	34.85	1.47364e+06	267.273
2019-05	290722	1758.75	294422	353517	2064.5	376169	690140	38.75	1.73119e+06	272.381
2019-06	357664	1998.16	359551	407171	2423.42	461715	709116	45.25	1986390	288.421
2019-07	315403	1890.65	316401	398260	2396.52	411940	704598	42	1.90361e+06	297.174
2019-08	308396	1941.39	310372	386675	2270	390452	696404	39	1.91758e+06	290
2019-09	324414	1885.5	325852	384890	2325.25	410584	694640	41.5	1.90361e+06	290
2019-10	306622	1668.33	307921	368176	2160.56	389025	677468	38.75	1.7074e+06	282.222
2019-11	285121	1552.62	286613	341930	2047.38	363277	652367	36	1.55715e+06	277.143
2019-12	287164	1754.09	289367	339368	2131.36	362312	649460	36.45	1.68888e+06	270
2020-01	279940	1670	291240	331445	2145	356760	649460	35.5	1.6916e+06	270
2020-02	282536	1752.25	293016	326875	2248.5	367700	648998	35.75	1712724	270
2020-03	272946	1877.27	293368	318296	2359.77	377112	648976	34.45	1.82656e+06	270
2020-04	261782	1751.9	280738	305449	2295	357047	635423	33	1.79107e+06	270
2020-05	268244	1868.61	279863	300876	2368.75	353920	630889	34.05	1830260	270
2020-06	283369	1976.5	291566	304309	2465	370176	637760	36.3	1899118	271
2020-07	293299	1845.87	308220	300081	2350.22	389644	630024	37.25	1.8583e+06	281.111
2020-08	331174	1830.24	350789	320520	2299.76	439794	674217	42	1.82727e+06	290
2020-09	335310	1668.18	359312	328314	2191.82	452855	692060	42.35	1.7291e+06	290
2020-10	325351	1625	348086	321405	2160	439018	644689	41.1	1.63229e+06	290
2020-11	367085	1811.43	406570	332406	2306.43	502456	622413	49.5	1732920	290
2020-12	413735	1947.61	502317	364433	2453.91	611897	578888	50.5	1928060	300
2021-01	437687	2124.5	547040	385672	2661	667756	603114	56.35	2.07701e+06	300
2021-02	483243	2497.33	594693	426485	2964.67	731773	633194	60.4	2413654	320
2021-03	580723	3045.87	673864	516853	3861.3	854969	683567	68.4	3.01128e+06	320
2021-04	563515	2921.9	580972	529288	3790	737265	692610	68	2.90197e+06	320
2021-05	501948	2446.67	514321	528726	3196.67	636108	692662	62.15	2.44081e+06	320
2021-06	471808	2306.43	478958	523719	3190	593864	676304	57.85	2.3167e+06	320
2021-07	557568	2547.27	543168	568447	3271.14	678822	748117	71.4	2.49708e+06	330
2021-08	616947	2652.27	624728	656232	3425.91	776759	839470	76.85	2.63636e+06	340
2021-09	597149	2630.25	619998	659018	3407.5	770914	856430	74.4	2.60909e+06	340
2021-10	643331	2790	658751	683905	3561.88	814973	912014	78	2.74047e+06	340
2021-11	789645	2950.91	811387	825818	3680.68	1.01079e+06	1.12586e+06	96	2.93667e+06	340
2021-12	849385	2894.57	892998	880376	3590	1.05094e+06	1170660	104.25	2.91262e+06	344.545
2022-01	909214	3014.21	1.01333e+06	923523	3781.58	1.19153e+06	1.16035e+06	113	2.9699e+06	353.75
2022-02	1.06195e+06	3105.94	1.1763e+06	1056955	4030.31	1.45111e+06	1.31357e+06	127.5	3.11082e+06	388.333
2022-03	1.03665e+06	2928.48	1.13134e+06	1.04332e+06	3890.43	1.40289e+06	1.3865e+06	128	2.96753e+06	435
2022-04	855474	2547.89	913504	888855	3412.89	1.14084e+06	1.24118e+06	107	2.56563e+06	435
2022-05	922154	2618.68	953663	930541	3435.53	1.15915e+06	1.26119e+06	112.5	2612230	425
2022-06	948405	2487.62	979780	973851	3281.67	1.19597e+06	1276200	115.5	2532550	425
2022-07	856672	2315	905291	908938	3131.67	1.12605e+06	1.21975e+06	104.55	2.37865e+06	421.667
2022-08	710298	2119.78	759359	766936	3003.91	962542	1.06205e+06	87.5	2.25276e+06	413.333
2022-09	622509	2152.14	675973	668211	2880.71	837234	928420	76.75	2.18897e+06	410
2022-10	675057	2342.19	757972	730570	2970	925290	985630	82.5	2.30758e+06	410
2022-11	650574	2258.86	724091	679102	2970	907001	931227	79.15	2.27805e+06	415
2022-12	691565	2477.16	757727	687240	3101.14	932876	925000	84.25	2.40875e+06	420
2023-01	723388	2425.62	787229	704802	3205	963279	944641	88	2.46174e+06	430
2023-02	708888	2295.5	768905	698472	3111	947580	917076	85.75	2.31628e+06	422
2023-03	582713	1988.26	624288	596505	2698.48	761594	794472	71.75	1.97093e+06	393.333
2023-04	485670	1906.32	509197	495791	2690	626821	673153	60.25	1.91903e+06	336
2023-05	469408	2057.25	473482	466006	2645	572882	621039	56.5	1.94353e+06	310
2023-06	489980	2165.25	508765	504468	2703.5	606728	650532	60.25	2063379	310
2023-07	452252	2184.29	468138	468736	2785	566312	632361	56	2.1074e+06	311.667
2023-08	483794	2406.96	496623	492893	3037.17	595357	647816	60.25	2.27681e+06	315

## Sheet: Rate of return
TIME	PNO	DO	NO	PO	DM	NM	PM	PNA	DFA	NFB
2013-04	-5.04035	-8.07851	-2.7488	-0.147643	0	0	0	-1.22701	-8.93598	-8.14138
2013-05	-7.29931	-19.3474	-12.8241	-0.619065	-4.51127	-2.5723	-0.269259	-8.365	-18.4629	-11.8567
2013-06	-8.64257	-16.025	-11.6691	-3.45624	-52.6638	-20.9982	-8.24504	-7.66926	-21.6423	-8.70114
2013-07	18.7173	34.1232	8.9271	14.7261	16.3462	5.41837	8.67155	14.792	35.0161	12.0159
2013-08	16.367	28.3203	21.3808	23.5501	16.3612	16.925	20.7433	11.7783	28.0434	27.3576
2013-09	0.420114	-10.2279	3.75322	9.81006	2.71567	6.82577	9.05942	4.34851	-9.07231	-4.5927
2013-10	-1.688	-7.4377	-1.94343	0	0	-0.956838	0	-3.68406	-2.44435	-14.3942
2013-11	-5.74066	-3.40101	-5.76408	0	-3.25058	-2.60863	0	-4.51544	-6.32472	-2.15448
2013-12	-4.16365	-9.87145	-4.02235	0	-10.862	-4.32963	7.3972	-3.52563	-1.67991	-1.38096
2014-01	-2.00013	-3.72442	-3.31341	-1.05187	-12.0927	-3.72498	22.6117	-1.93243	-11.5358	-4.84327
2014-02	0.244972	4.652	-0.572392	-0.443019	0	0.521257	0.252707	3.5932	4.74939	2.13569
2014-03	5.60426	1.34041	4.55618	2.38712	0	5.01042	1.62055	2.32569	2.07198	2.52465
2014-04	-2.82861	-6.75423	-0.771908	0	0	-2.18201	-0.742901	-3.50913	-20.055	-2.12397
2014-05	1.77999	-2.87494	0.866105	0	0	-0.24999	0	1.18345	9.65268	0
2014-06	-3.79634	-6.06777	-3.73232	0	-0.915106	-2.0246	0	-2.38106	-4.24172	-5.40275
2014-07	-4.12814	-8.29575	-3.07106	-0.320357	-13.4261	-3.05434	-12.7372	-3.6814	-8.76682	-7.09075
2014-08	2.73066	6.33352	-2.13059	-3.46186	-2.36418	-1.8983	-10.5013	11.7783	0.784665	-0.477033
2014-09	-1.33943	-8.87764	-1.28219	-6.34175	-1.93243	-2.29345	-1.87783	-14.054	-2.65629	-1.26702
2014-10	-4.33975	-0.117028	-3.46156	-3.60482	-7.07366	-2.85531	-4.11803	-2.59082	-1.7819	-3.63183
2014-11	-6.29166	8.68482	-4.91232	-13.011	-1.58315	-4.87953	-7.50344	-4.2902	2.54779	-0.112638
2014-12	1.80863	4.11315	1.11888	-6.76722	20.2428	-0.625989	-5.433	-1.93644	5.86795	1.40522
2015-01	2.15736	-0.416496	3.6632	-4.63438	2.32659	2.58939	-0.107871	1.93644	-0.146948	0.413564
2015-02	6.54594	13.1066	8.4372	0.605004	13.9983	8.76964	1.57154	5.3346	10.9957	2.3747
2015-03	3.66342	4.2952	3.70112	3.9612	4.74954	3.89604	2.27829	-5.3346	6.89592	3.62943
2015-04	-6.17496	-13.5703	-5.86051	-3.41978	-10.3321	-4.17823	-6.85532	7.13645	-7.92331	1.02257
2015-05	-1.9905	-5.23154	-1.8098	-2.63083	-2.30336	-3.89105	-4.16029	-2.06193	-3.51494	-0.627314
2015-06	-7.32192	-4.11148	-6.03804	-5.26924	-16.0627	-3.03901	-0.966065	-7.57118	-4.60993	-3.70253
2015-07	-9.14899	-8.28706	-9.52176	-6.64766	-15.0773	-4.80613	-1.30469	-9.41872	-10.2969	-10.5304
2015-08	-8.59746	-11.232	-9.0966	-8.57243	-12.7796	-9.50584	-1.78427	-7.6961	-11.1151	-3.24132
2015-09	1.56426	4.56212	-0.798711	-3.18542	4.46518	-1.60543	0	-0.33389	0.297288	-0.403498
2015-10	9.46139	5.98219	9.19433	2.62555	2.66151	1.2185	0	7.72087	5.19079	1.40518
2015-11	2.88302	0.826688	1.49235	-0.854689	1.79912	0.391655	0	3.64782	2.104	0
2015-12	1.31506	-0.543225	2.94247	-0.310006	3.55711	0.154082	-3.92493	1.18696	0.769883	0
2016-01	-1.17985	-3.19871	-1.18679	-0.919223	-3.75561	0.728665	-0.381964	-1.48591	-2.91501	0
2016-02	0.381059	-2.91686	0.57589	-1.18015	-0.369686	0	0	-0.29985	-2.23232	0
2016-03	-0.978007	-7.09879	0	-0.364955	-6.40679	0	0	-0.150263	-4.7807	0
2016-04	0.294298	0.411504	-0.898378	0	-1.9066	0	0	0.749067	-1.79226	0
2016-05	3.12013	11.8166	3.82189	4.27705	18.4457	6.08402	0	2.06802	8.03821	1.86511
2016-06	-0.662169	-6.95979	-0.0727835	0.446594	-3.13241	0.442383	0	-0.881063	-3.14297	0.43384
2016-07	-3.64467	-3.29788	-3.4884	-3.24521	-11.7935	-2.67861	0	-3.45121	-4.598	0
2016-08	-2.18681	4.77787	-0.777804	0.795157	2.19603	-1.88222	0	-1.84905	0.690831	0
2016-09	-1.50876	-4.05472	0	1.48021	-2.69686	-1.08771	0	-0.780644	0.0643986	0
2016-10	-0.885941	-3.14502	0	-0.430925	-1.48285	-0.504164	0	-0.786786	-0.829377	0
2016-11	1.11597	2.59591	0	1.54151	0	1.31163	0	1.72283	0.459745	0
2016-12	4.61326	1.87447	1.76042	1.43365	0	4.26615	0	3.20883	0.74529	2.4491
2017-01	-0.2785	-7.73399	0.131467	0.976623	0	0.231732	0	1.49257	-2.81288	1.99607
2017-02	3.00999	6.22677	1.98627	1.75181	0	2.59483	0	3.35064	0.884697	0
2017-03	3.79339	2.41305	3.22981	5.41036	0	1.78657	0	3.3806	1.08148	0
2017-04	2.65139	0.984789	2.27512	3.84994	0	1.52353	0.0625857	1.9205	0	0
2017-05	3.25676	-0.782564	2.33358	1.19165	0	2.82488	0.499281	1.61729	0	0
2017-06	4.5985	-4.98927	3.52082	2.26763	6.12766	2.5729	3.39481	7.96313	-0.415223	2.53672
2017-07	15.505	5.22948	11.7989	13.3428	1.93021	10.6445	3.99955	13.2759	-0.0655753	5.03662
2017-08	27.0059	13.8524	29.8547	24.5946	11.1657	28.7916	18.6096	21.7723	13.5086	3.84726
2017-09	3.14326	-14.4299	5.3569	5.16887	-13.8123	6.79503	12.3037	9.13498	-10.4427	8.25043
2017-10	-15.4549	-6.56202	-15.0611	-9.95825	-6.6928	-10.5901	-0.347936	-10.0083	-5.53075	0
2017-11	-11.7686	-0.43384	-8.88062	-7.97059	-1.50076	-11.0775	-9.67335	-20.3599	-1.13776	0
2017-12	-21.1287	-3.11211	-16.5561	-14.188	-4.50355	-15.5677	-13.2877	-10.6556	-2.32726	0
2018-01	11.7547	6.95053	8.43364	1.69461	7.94878	5.99112	1.50968	1.66077	2.52788	0
2018-02	1.29609	0.417537	0.613802	-0.241542	0.54915	2.08766	-0.0902442	3.46856	0.593165	0
2018-03	4.30087	1.76464	3.46362	5.0802	-0.301659	2.3267	3.39579	2.24729	2.39157	0
2018-04	-5.06672	-7.30906	-5.29595	-0.386749	-2.13749	-3.70186	1.74885	-2.70287	-1.50054	0
2018-05	-4.67363	-3.6123	-5.14199	-3.9186	0	-4.3323	5.19411	-3.48467	-2.47103	0
2018-06	4.66179	7.89884	2.78719	-1.1387	0	-0.510068	8.9089	1.6413	0.172452	2.12022
2018-07	-2.77783	-5.23639	-2.76265	-3.47849	-2.18417	-1.23343	0	-0.934586	-0.80648	-1.79607
2018-08	-2.04363	-0.395318	-1.82801	0	0	-1.46544	0	-1.18065	-1.30601	-6.07653
2018-09	0.604065	5.53172	-0.0478182	0	0	-0.0279708	0	-1.79753	0.113149	-1.65841
2018-10	-1.66154	-1.15018	-0.552972	-1.07115	0	-0.270503	0	-1.46166	1.07955	0
2018-11	-0.809988	0.470376	-0.69176	-1.37779	1.28225	-2.13016	0	-0.368777	0.554899	0
2018-12	0.681647	2.16259	0.851503	0	6.71717	1.17735	0	0.123077	3.44461	0
2019-01	-1.64952	-9.73931	-0.804521	0	-6.12436	-0.922237	0	-1.23764	0	0
2019-02	-0.979502	9.39192	-0.317111	0.0721893	0	-0.455601	0	-2.2671	0.976713	0
2019-03	-4.9315	15.5354	-4.14771	-2.41308	6.39579	-3.6446	1.49203	-3.8966	9.48189	0
2019-04	-8.69191	8.98164	-7.3997	-5.88188	5.27927	-7.96534	2.9189	-7.99323	8.34907	2.7588
2019-05	6.99816	13.9336	5.88192	-4.063	12.8803	6.2845	0	10.6078	16.1068	1.89321
2019-06	20.7225	12.7622	19.9842	14.1301	16.0292	20.491	2.71244	15.5072	13.7512	5.72198
2019-07	-12.5742	-5.53039	-12.7846	-2.2127	-1.11618	-11.407	-0.639165	-7.45331	-4.25689	2.98961
2019-08	-2.24669	2.64805	-1.9239	-2.95193	-5.42386	-5.3573	-1.16978	-7.4108	0.731347	-2.44366
2019-09	5.06362	-2.92093	4.86723	-0.462814	2.40477	5.02748	-0.25357	6.21318	-0.731273	0
2019-10	-5.64074	-12.2368	-5.65997	-4.43962	-7.34622	-5.39369	-2.50317	-6.85627	-10.878	-2.71861
2019-11	-7.26995	-7.18819	-7.17096	-7.3954	-5.3804	-6.84789	-3.77552	-7.36118	-9.21132	-1.81617
2019-12	0.713864	12.2008	0.956111	-0.752317	4.02006	-0.265824	-0.446553	1.24225	8.12075	-2.61111
2020-01	-2.54785	-4.91271	0.645252	-2.36224	0.637757	-1.54432	0	-2.64088	0.161052	0
2020-02	0.922891	4.8077	0.608125	-1.3884	4.71238	3.02041	-0.0712384	0.701757	1.24095	0
2020-03	-3.45306	6.89194	0.119949	-2.65949	4.8302	2.52744	-0.00332686	-3.70413	6.43516	0
2020-04	-4.17601	-6.91164	-4.40079	-4.12015	-2.78325	-5.46753	-2.11049	-4.30014	-1.96216	0
2020-05	2.43851	6.44918	-0.31191	-1.50828	3.16295	-0.879559	-0.716005	3.13225	2.1643	0
2020-06	5.48513	5.61322	4.0965	1.1345	3.98294	4.49063	1.08314	6.39877	3.69315	0.369686
2020-07	3.44416	-6.83771	5.55474	-1.39902	-4.7684	5.12561	-1.22043	2.58342	-2.1727	3.66312
2020-08	12.1452	-0.850441	12.9371	6.58912	-2.17022	12.1073	6.77937	12.0018	-1.68377	3.11309
2020-09	1.24121	-9.27118	2.40068	2.40247	-4.80742	2.9266	2.61218	0.82988	-5.52251	0
2020-10	-3.0152	-2.62265	-3.17434	-2.12673	-1.46232	-3.10313	-7.09057	-2.99603	-5.76169	0
2020-11	12.0689	10.8608	15.5306	3.36542	6.5592	13.4968	-3.51632	18.5965	5.98251	0
2020-12	11.9633	7.24865	21.1477	9.19866	6.19837	19.7055	-7.24957	2.00007	10.6706	3.39016
2021-01	5.62778	8.69342	8.52907	5.66431	8.10181	8.73597	4.09967	10.9609	7.44162	0
2021-02	9.90163	16.1687	8.35219	10.0592	10.8063	9.1548	4.86714	6.94069	15.0211	6.45385
2021-03	18.3754	19.8563	12.4984	19.2181	26.424	15.5595	7.65484	12.4384	22.1222	0
2021-04	-3.00803	-4.15507	-14.8326	2.37743	-1.8639	-14.8118	1.31411	-0.586512	-3.69746	0
2021-05	-11.5697	-17.7509	-12.1855	-0.106234	-17.0257	-14.7578	0.00752818	-8.99569	-17.3059	0
2021-06	-6.19259	-5.90263	-7.12347	-0.951609	-0.208768	-6.87181	-2.38986	-7.16974	-5.21887	0
2021-07	16.7013	9.9323	12.5805	8.19541	2.51165	13.3708	10.0916	21.0444	7.49816	3.07717
2021-08	10.1199	4.03936	13.9898	14.3606	4.62294	13.4772	11.5212	7.35576	5.42746	2.9853
2021-09	-3.26169	-0.833801	-0.760039	0.423598	-0.538798	-0.755343	2.00013	-3.23995	-1.03965	0
2021-10	7.44931	5.89627	6.06297	3.70689	4.43082	5.55783	6.28832	4.72529	4.91284	0
2021-11	20.4923	5.60717	20.8399	18.8555	3.28109	21.533	21.0643	20.7639	6.91454	0
2021-12	7.29294	-1.92784	9.58392	6.39746	-2.49458	3.89596	3.90245	8.24437	-0.822145	1.32804
2022-01	6.80684	4.0503	12.6409	4.78466	5.19894	12.5553	-0.884465	8.0596	1.94744	2.63644
2022-02	15.528	2.99777	14.9136	13.4952	6.37023	19.7086	12.4022	12.0729	4.63573	9.32736
2022-03	-2.41061	-5.88327	-3.89759	-1.29884	-3.5323	-3.37901	5.40351	0.39139	-4.71568	11.3482
2022-04	-19.2099	-13.9215	-21.3866	-16.0225	-13.096	-20.6772	-11.0715	-17.9201	-14.5526	0
2022-05	7.50571	2.74046	4.3022	4.58318	0.660931	1.59244	1.59873	5.01244	1.80014	-2.32569
2022-06	2.80694	-5.13459	2.70186	4.54931	-4.58187	3.12642	1.18341	2.63173	-3.09776	0
2022-07	-10.1726	-7.19164	-7.90722	-6.89823	-4.67861	-6.02427	-4.52441	-9.96051	-6.2693	-0.787406
2022-08	-18.7371	-8.80961	-17.5782	-16.9873	-4.16496	-15.689	-13.8443	-17.8027	-5.43778	-1.99607
2022-09	-13.1928	1.51505	-11.6321	-13.78	-4.18775	-13.9474	-13.4471	-13.1085	-2.87235	-0.809721
2022-10	8.10395	8.46213	11.4493	8.92211	3.05237	10.0003	5.97963	7.22449	5.27656	0
2022-11	-3.69425	-3.62235	-4.57287	-7.30533	0	-1.99637	-5.67777	-4.14535	-1.28764	1.21214
2022-12	6.11033	9.22505	4.54059	1.19118	4.32067	2.81287	-0.670963	6.24438	5.5786	1.19762
2023-01	4.49881	-2.10232	3.81961	2.5234	3.29435	3.20706	2.10108	4.35482	2.17603	2.35305
2023-02	-2.02477	-5.51385	-2.35522	-0.902253	-2.97679	-1.64309	-2.96137	-2.59007	-6.09044	-1.87799
2023-03	-19.6003	-14.369	-20.8356	-15.7807	-14.2256	-21.8498	-14.3513	-17.8248	-16.146	-7.03479
2023-04	-18.2166	-4.20878	-20.3777	-18.4933	-0.314681	-19.4752	-16.5706	-17.4685	-2.66821	-15.7546
2023-05	-3.4056	7.61977	-7.27208	-6.19571	-1.68701	-8.99822	-8.05782	-6.42619	1.26829	-8.05389
2023-06	4.28902	5.11657	7.18723	7.9306	2.18762	5.74009	4.63966	6.42619	5.98408	0
2023-07	-8.01242	0.875304	-8.32229	-7.34643	2.97006	-6.89339	-2.83301	-7.31509	2.11118	0.536194
2023-08	6.74197	9.70742	5.90688	5.02531	8.66796	5.0016	2.41465	7.31509	7.73201	1.06384
