# Supplementary material for: The impact of China’s clean energy market on the market connectivity of rare earth industrial chain
Source: PLoS One. 2026 Feb 23;21(2):e0342223. doi: 10.1371/journal.pone.0342223 (PMC12928468; doi:10.1371/journal.pone.0342223)
Supplement: S1 Text — S1 File. Supporting information 1. Dataset of rare earth prices from Wind Database (Shanghai Nonferrous Metals Network), including Praseodymium-Neodymium Oxide, Dysprosium Oxide, Neodymium Oxide, Praseodymium Oxide, Dysprosium Metal, Neodymium Metal, Praseodymium Metal, Pr-Nd Alloy, Dy-Fe Alloy, and Nd-Fe-B. S2 File. Supporting information 2. Dataset of clean energy market indices and economic uncertainty indices from CSI Index Website (www.csindex.com.cn) and Economic Policy Uncertainty Website (www.policyuncertainty.com), including New Energy Index, New Energy Vehicle Index, Wind Power Industry Index, Photovoltaic Industry Index, Geopolitical Risk Index, Economic Policy Uncertainty Index, and Trade Policy Uncertainty Index. (ZIP) [file pone.0342223.s001.zip › Supporting information/Supporting information 2.xlsx]

## Sheet: Sheet1
TIME	NEI	NEVI	WIND	SOLAR	EPU	GPR	TPU
2015-02	3.86065	7.12285	3.50756	3.59038	95.1	0.32	30.4
2015-03	11.8541	11.5209	13.5651	14.6802	116.3	0.4	44.1
2015-04	21.8813	17.6323	22.8506	24.2944	63.9	0.5	12
2015-05	14.9047	13.3533	14.107	16.2155	68.3	0.3	8
2015-06	8.15581	13.1013	13.7853	6.26049	95.5	0.32	37
2015-07	-34.1079	-31.2033	-32.753	-33.0715	133.6	0.73	30
2015-08	1.4187	2.72462	1.15412	-2.4545	60.2	0.44	16
2015-09	-20.582	-17.7529	-30.6061	-27.3749	96.4	0.42	30.7
2015-10	15.3913	16.3977	18.8326	13.5971	87.3	0.28	56.2
2015-11	9.6772	12.6385	9.83583	10.993	96.1	0.49	197.4
2015-12	0.455468	1.90986	2.46345	2.07987	94.5	0.47	46.7
2016-01	-24.8939	-25.3116	-24.1133	-23.3662	127.5	0.7	52.1
2016-02	-4.39578	-2.36507	-2.66497	-2.6482	108.1	0.5	91.6
2016-03	0.959524	0.945153	-3.66286	1.71031	155.2	0.51	181.3
2016-04	8.73036	11.9129	6.07798	7.22934	165.2	0.36	46.7
2016-05	-4.9163	0.116711	-8.32018	-5.06026	117.5	0.45	105.1
2016-06	5.86577	8.53467	5.11283	6.21648	131.5	0.3	58.6
2016-07	3.53561	0.45828	6.06125	4.85436	112.4	0.38	105.1
2016-08	-1.29561	-5.64057	2.85017	1.18391	116.3	0.29	140.7
2016-09	-1.04475	-2.66581	-2.70805	-2.81116	147.6	0.58	113.8
2016-10	0.197031	0.301067	2.1563	-0.344147	106.8	0.27	50.4
2016-11	0.551746	0.159176	2.63462	0.988163	133.1	0.48	87
2016-12	-1.8017	-3.65011	-3.88568	-3.44514	130.6	0.59	108
2017-01	-2.78739	-3.75918	-2.78762	-2.44632	306	0.64	452.2
2017-02	1.45778	1.16912	1.59816	1.40489	176.4	0.72	286.8
2017-03	4.54363	5.09484	1.4251	1.93197	349.1	0.63	641.3
2017-04	-1.3985	-2.09429	-3.76496	-1.6686	174.2	1.08	173
2017-05	-9.22362	-10.1667	-11.0745	-11.3787	130.8	0.69	112.1
2017-06	1.19049	2.32546	-1.17892	-0.127134	227.7	0.54	264.2
2017-07	6.42298	9.6911	0.578442	4.43867	228.2	0.91	268.4
2017-08	1.09016	0.391638	1.40479	0.606239	164.7	1.26	183.1
2017-09	8.42807	11.1715	4.59328	8.12539	206.4	1.22	389.5
2017-10	1.29986	0.398216	2.30307	3.97303	142.5	0.6	167.6
2017-11	-0.565902	-5.76544	-2.97789	3.50443	206	0.75	249.2
2017-12	-5.14876	-7.69412	-3.00772	-2.38428	167.7	0.73	297.2
2018-01	-0.982978	-1.17148	-0.308626	-0.949728	265.1	0.69	280.2
2018-02	-9.16139	-7.16716	-13.3722	-13.4945	149.6	0.29	110
2018-03	6.49893	9.71422	5.05807	5.4859	254.1	0.95	543.4
2018-04	-4.97886	-6.93738	-4.63126	-1.96463	241.7	1.11	502.9
2018-05	0.346734	0.354996	-0.873579	0.295849	210.8	1.52	208.3
2018-06	-12.9591	-8.12713	-13.2422	-18.2172	203.1	1.17	444.1
2018-07	-7.28965	-6.1073	-7.45547	-8.05017	395.7	1.02	632.8
2018-08	-7.96908	-14.3197	-7.59286	-5.97258	269.5	0.96	500
2018-09	-0.188859	-2.12145	-4.11149	-1.21654	314.1	0.77	833.2
2018-10	-11.2188	-15.1213	-13.8372	-10.9743	343.4	1.04	663.7
2018-11	8.37068	5.77946	10.1954	9.21912	438.2	0.67	1071.7
2018-12	1.08477	1.03726	2.42243	2.27104	248.5	0.82	363.7
2019-01	0.665025	-2.43077	3.72816	3.56649	288.1	0.93	437.2
2019-02	8.03928	6.38462	12.6248	10.7972	240	1.07	439.8
2019-03	11.3169	9.69991	15.7581	9.27669	411.2	0.77	905.4
2019-04	1.80435	-0.596977	0.905355	4.93356	319.4	0.56	392.1
2019-05	-12.5304	-14.4578	-12.7529	-9.49768	365.1	1.17	513.9
2019-06	-1.27311	-1.85316	-0.618382	-2.10382	649.1	1.29	1425.2
2019-07	2.22434	7.21815	3.5637	-0.269361	375.9	0.76	598
2019-08	-2.53489	-0.152157	-3.03358	-1.37381	396	1.22	665.9
2019-09	4.45432	5.92332	9.02899	5.11045	347.4	0.73	646.7
2019-10	-3.90962	-3.98101	-5.05041	-5.05211	234.1	0.67	487.7
2019-11	-0.545068	6.03177	-5.99727	-2.9317	396.2	0.6	879.8
2019-12	5.88525	13.5879	2.42338	4.35056	337.9	0.6	859.9
2020-01	10.2858	15.8724	7.03936	7.90721	250.3	1.26	350.3
2020-02	7.47353	10.3012	-6.35168	5.91466	195.7	0.87	132.6
2020-03	-7.92344	-14.0004	1.42405	-1.68486	219.4	0.67	105.9
2020-04	-4.19221	-5.57863	-3.24126	-7.51974	328.8	0.6	193.1
2020-05	4.52656	6.17207	3.00279	5.16758	501.3	0.76	547.3
2020-06	7.6646	10.269	3.36504	5.41294	421.6	0.77	473.9
2020-07	16.9515	11.5322	15.5141	19.2919	324.7	0.93	340.8
2020-08	5.3789	2.20106	11.6032	8.76644	451.6	0.66	624.2
2020-09	1.34462	-1.38361	3.7443	4.5326	493.4	0.86	629.9
2020-10	7.78824	10.0541	8.54045	7.0803	396.8	0.65	389.3
2020-11	5.04852	13.7218	-1.41575	1.03131	661.8	0.42	1287.6
2020-12	12.3368	10.2201	7.8842	12.2428	439.1	0.59	591.8
2021-01	18.4553	15.1525	9.04243	16.2353	378.4	0.8	465.8
2021-02	-1.82122	-5.50578	-5.1165	-0.634259	237.4	0.74	172
2021-03	-13.7614	-11.171	0.460224	-15.1017	302.3	0.86	327.4
2021-04	1.72806	3.13395	-5.03452	1.00862	289.6	0.76	226.6
2021-05	5.87089	7.94024	-6.42444	3.63884	216.9	0.65	235.1
2021-06	11.7743	15.2478	2.44507	8.0919	219.8	0.76	146.6
2021-07	17.8353	16.876	10.1273	19.552	227.9	0.54	120.2
2021-08	9.20635	7.55205	12.9868	14.8197	294.8	0.6	315.5
2021-09	0.869765	-2.14096	21.2357	2.40033	275	0.86	236.3
2021-10	2.49417	3.03913	2.98607	1.52798	248.5	0.79	249.4
2021-11	4.21447	3.90429	14.7265	1.98949	329.1	0.81	520.6
2021-12	-4.25027	-4.91127	-4.24704	-4.29173	344	0.88	318.9
2022-01	-12.8659	-13.2654	-12.9338	-13.0675	319.1	0.82	415
2022-02	-3.89539	-2.85988	0.720005	-4.58769	167.1	1.53	184.3
2022-03	-0.159146	-5.57735	-4.50084	4.76612	359	2.56	333.6
2022-04	-15.0793	-11.622	-19.0296	-17.7229	337.2	1.15	241.7
2022-05	0.851541	1.23395	1.75056	3.45162	386.8	1.03	286.8
2022-06	17.5589	20.1129	15.5872	16.7502	328.1	0.88	251.3
2022-07	7.95532	5.92872	12.0778	10.3638	360	0.84	131.2
2022-08	-3.91147	-6.28441	-3.45211	0.416354	260.9	1.29	96.6
2022-09	-12.4191	-14.0242	-8.66503	-10.9481	242.6	1.17	255.6
2022-10	-3.89207	-6.44705	2.03399	-1.4613	259	1.21	125.1
2022-11	0.047165	2.23888	-3.41469	0.00867872	448.6	1.14	504.9
2022-12	-7.12152	-4.41722	-5.95053	-10.5909	310.5	0.89	235.1
2023-01	4.0808	2.29752	3.88565	6.22775	275.4	0.7	113.6
2023-02	-1.40528	0.454929	-0.384421	-1.90049	364.3	1.58	293.4
2023-03	-8.26385	-9.45197	-5.63235	-6.48017	517	1.46	319.6
2023-04	-3.45434	-2.97685	-4.79635	-3.83408	392.6	1.27	207.8
2023-05	-4.09285	-3.346	-0.516039	-5.28234	234	1.11	120.9
2023-06	-3.85623	-0.922344	-1.18792	-3.71003	290.4	1.11	244.3
2023-07	-1.99359	-1.22201	-1.85958	-1.43817	233.7	0.99	174
2023-08	-4.57624	-3.83543	-5.04044	-6.98744	227.2	1.04	269.2
